# Supplementary material for: Leaf-transcriptome profiles of phoebe bournei provide insights into temporal drought stress responses
Source: Front Plant Sci. 2022 Oct 24;13:1010314. doi: 10.3389/fpls.2022.1010314 (PMC9637941; doi:10.3389/fpls.2022.1010314)
Supplement: Supplementary file 3 [file Table_1.xlsx]

## Sheet: Supplementary Table 1
Supplementary table 1. Summary of P. bournei leaf transcriptome challenged with drought stress for 15, 30, and 45 days.
Sample	Raw_reads	Clean_reads	Clean_bases	Error(%)	Q20(%)	Q30(%)	GC(%)	Total reads	Total mapped
CK-1	59695956	59287936	7.95G	0.03	97.42	92.76	46.13	59287936	40119004 (%)
CK-2	73384770	73091612	10.09G	0.03	97.99	93.93	46.18	73091612	48104200 (65.81%)
CK-3	72502942	72225142	9.96G	0.02	98.09	94.18	46.21	72225142	47504336 (65.77%)
15d-1	51341468	50961786	6.84G	0.03	97.27	92.39	46.1	50961786	34433994 (67.57%)
15d-2	56846962	56616332	7.8G	0.03	97.93	93.77	46.25	56616332	37179174 (65.67%)
15d-3	57376290	57185432	7.89G	0.02	98.08	94.13	46.29	57185432	37577086 (65.71%)
30d-1	70106324	69574152	9.31G	0.03	97.33	92.56	46.31	69574152	47806460 (68.71%)
30d-2	80521250	80145870	10.94G	0.03	98	94	46.25	80145870	54186790 (67.61%)
30d-3	71597788	71278588	9.81G	0.03	97.99	93.94	46.29	71278588	47596324 (66.78%)
45d-1	59637148	59190550	7.94G	0.03	97.35	92.57	46	59190550	40610892 (68.61%)
45d-2	66114376	65824300	9.06G	0.03	98.01	94.02	46.16	65824300	43944678 (66.76%)
45d-3	80844484	80504972	11.07G	0.03	98.05	94.1	46.15	80504972	54025042 (67.11%)

## Sheet: Supplementary Table 2
Supplementary table 2. List of pathways-specific DEGs in P. bournei leaves challenged with drought stress for 15, 30, and 45 days.
Pathway	Gene ID	CK	15d	30d	45d	CK/15d	CK/30d	CK/45d	KO	EC	Abbreviation	EC.
Antioxidative enzymes	TR28670_c0_g1	0	6.55	8.24	6.18	5.4263	8.24	5.1538	K00430	peroxidase	E1.11.1.7	EC:1.11.1.7]
Antioxidative enzymes	TR214371_c0_g1	0	0	18.91	0	0	18.91	0	K04564	superoxide dismutase, Fe-Mn family	SOD2	EC:1.15.1.1]
Antioxidative enzymes	TR24215_c0_g2	0	0	40.03	0	0	40.03	0	K00430	peroxidase	E1.11.1.7	EC:1.11.1.7]
Antioxidative enzymes	TR251293_c0_g1	0	0	54.44	0	0	54.44	0	K04564	superoxide dismutase, Fe-Mn family	SOD2	EC:1.15.1.1]
Antioxidative enzymes	TR34280_c0_g1	0	0	6.87	0	0	6.87	0	K00430	peroxidase	E1.11.1.7	EC:1.11.1.7]
Antioxidative enzymes	TR71170_c0_g1	0	0	9.17	0	0	9.17	0	K00430	peroxidase	E1.11.1.7	EC:1.11.1.7]
Antioxidative enzymes	TR77585_c0_g1	0	0	7.68	0	0	7.68	0	K04564	superoxide dismutase, Fe-Mn family	SOD2	EC:1.15.1.1]
Antioxidative enzymes	TR14256_c0_g1	0.31	0	377.81	33.66	0	377.81	6.6391	K00430	peroxidase	E1.11.1.7	EC:1.11.1.7]
Antioxidative enzymes	TR17922_c0_g1	0.31	0	9.42	0	0	9.42	0	K00430	peroxidase	E1.11.1.7	EC:1.11.1.7]
Antioxidative enzymes	TR31777_c1_g1	0.31	0	14.63	0	0	14.63	0	K00430	peroxidase	E1.11.1.7	EC:1.11.1.7]
Antioxidative enzymes	TR40580_c0_g2	0.31	0	28.95	0	0	28.95	0	K00430	peroxidase	E1.11.1.7	EC:1.11.1.7]
Antioxidative enzymes	TR135887_c0_g1	0.31	0	0	17.35	0	0	5.6719	K00430	peroxidase	E1.11.1.7	EC:1.11.1.7]
Antioxidative enzymes	TR60798_c0_g1	0.34	0	9.93	0	0	9.93	0	K04565	superoxide dismutase, Cu-Zn family	SOD1	EC:1.15.1.1]
Antioxidative enzymes	TR120443_c0_g1	0.53	28.54	80.84	0	5.6987	80.84	0	K00430	peroxidase	E1.11.1.7	EC:1.11.1.7]
Antioxidative enzymes	TR953_c8_g1	0.54	75.97	31.55	0	7.1068	31.55	0	K00430	peroxidase	E1.11.1.7	EC:1.11.1.7]
Antioxidative enzymes	TR52748_c0_g2	1.12	18.87	0	0	4.0894	0	0	K00430	peroxidase	E1.11.1.7	EC:1.11.1.7]
Antioxidative enzymes	TR52748_c0_g1	1.66	29.31	0	0	4.1443	0	0	K00430	peroxidase	E1.11.1.7	EC:1.11.1.7]
Antioxidative enzymes	TR40580_c0_g1	1.84	0	40.72	0	0	40.72	0	K00430	peroxidase	E1.11.1.7	EC:1.11.1.7]
Antioxidative enzymes	TR52816_c0_g1	1.9	0	25.44	0	0	25.44	0	K00430	peroxidase	E1.11.1.7	EC:1.11.1.7]
Antioxidative enzymes	TR1788_c10_g1	3.82	150.43	283.73	32.85	5.2863	283.73	2.9113	K00430	peroxidase	E1.11.1.7	EC:1.11.1.7]
Antioxidative enzymes	TR49334_c0_g1	3.83	25.06	0	0	2.7036	0	0	K00430	peroxidase	E1.11.1.7	EC:1.11.1.7]
Antioxidative enzymes	TR25008_c0_g1	6.3	0	0	36.36	0	0	2.5302	K00430	peroxidase	E1.11.1.7	EC:1.11.1.7]
Antioxidative enzymes	TR32770_c0_g1	7.19	0	0	0	0	0	0	K04564	superoxide dismutase, Fe-Mn family	SOD2	EC:1.15.1.1]
Antioxidative enzymes	TR14729_c3_g1	12.21	0	63.32	75	0	63.32	2.6123	K00430	peroxidase	E1.11.1.7	EC:1.11.1.7]
Antioxidative enzymes	TR1332_c2_g1	13.82	141.15	0	0	3.3538	0	0	K03781	catalase	katE, CAT, catB, srpA	EC:1.11.1.6]
Antioxidative enzymes	TR100228_c0_g2	17.85	0	0	0	-6.3916	0	0	K00430	peroxidase	E1.11.1.7	EC:1.11.1.7]
Antioxidative enzymes	TR85439_c0_g1	21.32	0	51.67	0	0	51.67	0	K00430	peroxidase	E1.11.1.7	EC:1.11.1.7]
Antioxidative enzymes	TR19908_c0_g1	27.06	0	1190.88	324.94	0	1190.88	3.5847	K00430	peroxidase	E1.11.1.7	EC:1.11.1.7]
Antioxidative enzymes	TR8598_c0_g2	30.16	9.25	98.78	0	-1.7041	98.78	0	K00430	peroxidase	E1.11.1.7	EC:1.11.1.7]
Antioxidative enzymes	TR4385_c0_g1	30.4	66.31	0	108.05	1.1256	0	1.6344	K00430	peroxidase	E1.11.1.7	EC:1.11.1.7]
Antioxidative enzymes	TR13612_c0_g1	31.61	81.37	140.39	0	1.3624	140.39	0	K00430	peroxidase	E1.11.1.7	EC:1.11.1.7]
Antioxidative enzymes	TR3431_c1_g1	31.88	0	0	77.64	0	0	1.2818	K00430	peroxidase	E1.11.1.7	EC:1.11.1.7]
Antioxidative enzymes	TR279_c0_g2	33.43	0	97.22	69.11	0	97.22	1.0469	K00430	peroxidase	E1.11.1.7	EC:1.11.1.7]
Antioxidative enzymes	TR17000_c0_g1	40.44	154.26	116.68	132.91	1.9297	116.68	1.5234	K00430	peroxidase	E1.11.1.7	EC:1.11.1.7]
Antioxidative enzymes	TR28894_c0_g1	46.33	121.76	0	0	1.3964	0	0	K03781	catalase	katE, CAT, catB, srpA	EC:1.11.1.6]
Antioxidative enzymes	TR12190_c0_g1	52.99	13.1	29.65	0	-2.0147	29.65	0	K03781	catalase	katE, CAT, catB, srpA	EC:1.11.1.6]
Antioxidative enzymes	TR19530_c0_g1	57.9	358.6	0	134.13	2.6303	0	1.0166	K00430	peroxidase	E1.11.1.7	EC:1.11.1.7]
Antioxidative enzymes	TR11618_c0_g1	67.63	303.48	346.39	722.63	2.1647	346.39	3.2186	K00430	peroxidase	E1.11.1.7	EC:1.11.1.7]
Antioxidative enzymes	TR658_c4_g2	88.85	40.9	27.23	23.89	-1.1195	27.23	-2.0927	K00430	peroxidase	E1.11.1.7	EC:1.11.1.7]
Antioxidative enzymes	TR742_c1_g1	89.82	198.58	0	247.41	1.144	0	1.2663	K00430	peroxidase	E1.11.1.7	EC:1.11.1.7]
Antioxidative enzymes	TR22072_c0_g2	106.06	23.53	0	38.03	-2.1734	0	-1.6691	K00430	peroxidase	E1.11.1.7	EC:1.11.1.7]
Antioxidative enzymes	TR12172_c0_g1	114.52	713.13	310.57	319.6	2.6386	310.57	1.2884	K00430	peroxidase	E1.11.1.7	EC:1.11.1.7]
Antioxidative enzymes	TR10809_c0_g1	131.73	14.27	44.75	21.76	-3.2059	44.75	-2.8024	K00430	peroxidase	E1.11.1.7	EC:1.11.1.7]
Antioxidative enzymes	TR39130_c0_g1	156.21	0	36.12	2.49	-9.52	36.12	-6.0688	K00430	peroxidase	E1.11.1.7	EC:1.11.1.7]
Antioxidative enzymes	TR35209_c1_g1	160.33	735.72	533.77	482.5	2.2006	533.77	1.3969	K03781	catalase	katE, CAT, catB, srpA	EC:1.11.1.6]
Antioxidative enzymes	TR214018_c0_g1	185.81	797.1	1053.03	705.85	2.1013	1053.03	1.7309	K03781	catalase	katE, CAT, catB, srpA	EC:1.11.1.6]
Antioxidative enzymes	TR22462_c0_g1	242.32	27.37	64.63	75.17	-3.1464	64.63	-1.8844	K00430	peroxidase	E1.11.1.7	EC:1.11.1.7]
Antioxidative enzymes	TR87748_c0_g1	270.34	557.53	0	622.16	1.0443	0	1.0081	K00430	peroxidase	E1.11.1.7	EC:1.11.1.7]
Antioxidative enzymes	TR18311_c0_g1	279.77	92.13	681.64	0	-1.6019	681.64	0	K00430	peroxidase	E1.11.1.7	EC:1.11.1.7]
Antioxidative enzymes	TR10187_c0_g1	385.72	147.67	177.58	0	-1.3853	177.58	0	K03781	catalase	katE, CAT, catB, srpA	EC:1.11.1.6]
Antioxidative enzymes	TR6759_c0_g1	449.08	118.74	0	0	-1.9192	0	0	K00430	peroxidase	E1.11.1.7	EC:1.11.1.7]
Antioxidative enzymes	TR53585_c0_g1	465.07	4.25	8.39	0	-6.7771	8.39	0	K00430	peroxidase	E1.11.1.7	EC:1.11.1.7]
Antioxidative enzymes	TR5719_c2_g1	483.28	0	1476.5	1505.64	0	1476.5	1.6408	K04565	superoxide dismutase, Cu-Zn family	SOD1	EC:1.15.1.1]
Antioxidative enzymes	TR7348_c0_g1	598.87	50.88	44.62	0	-3.5566	44.62	0	K00430	peroxidase	E1.11.1.7	EC:1.11.1.7]
Antioxidative enzymes	TR7559_c0_g1	607.23	2250.13	12513.2	4513.26	1.8895	12513.2	2.6971	K00430	peroxidase	E1.11.1.7	EC:1.11.1.7]
Antioxidative enzymes	TR8598_c0_g1	689.63	0	1758.13	0	0	1758.13	0	K00430	peroxidase	E1.11.1.7	EC:1.11.1.7]
Antioxidative enzymes	TR1711_c35_g1	884.45	3993.32	2596.59	2241.2	2.1744	2596.59	1.1465	K03781	catalase	katE, CAT, catB, srpA	EC:1.11.1.6]
Antioxidative enzymes	TR71170_c0_g2	1010.41	3.47	116.16	15.81	-8.1845	116.16	-6.1469	K00430	peroxidase	E1.11.1.7	EC:1.11.1.7]
Antioxidative enzymes	TR134380_c0_g1	1813.26	8692.99	6354.65	6526	2.2609	6354.65	1.6523	K03781	catalase	katE, CAT, catB, srpA	EC:1.11.1.6]
Antioxidative enzymes	TR4734_c2_g1	2938.1	12738.5	6856.41	7532.59	2.116	6856.41	1.1632	K00430	peroxidase	E1.11.1.7	EC:1.11.1.7]
Antioxidative enzymes	TR132622_c0_g1	4360.26	19690.4	12683.1	11851	2.1748	12683.1	1.2476	K03781	catalase	katE, CAT, catB, srpA	EC:1.11.1.6]
Antioxidative enzymes	TR5307_c0_g1	7319.35	67.13	133.49	0	-6.7693	133.49	0	K00430	peroxidase	E1.11.1.7	EC:1.11.1.7]
Antioxidative enzymes	TR1711_c1_g1	11371.9	27438	0	0	1.2706	0	0	K03781	catalase	katE, CAT, catB, srpA	EC:1.11.1.6]
Flavonoid biosynthesis	TR44274_c0_g1	0	17.74	0	0	6.8629	0	0	K13065	shikimate O-hydroxycinnamoyltransferase	E2.3.1.133, HCT	EC:2.3.1.133]
Flavonoid biosynthesis	TR66937_c0_g1	0	0	11.64	0	0	11.64	0	K00475	naringenin 3-dioxygenase	F3H	EC:1.14.11.9]
Flavonoid biosynthesis	TR89165_c0_g1	0	0	7.44	0	0	7.44	0	K09754	5-O-(4-coumaroyl)-D-quinate 3'-monooxygenase	CYP98A, C3'H	EC:1.14.14.96]
Flavonoid biosynthesis	TR17316_c0_g1	1.39	65.18	0	20.39	5.5614	0	3.6852	K00660	chalcone synthase	CHS	EC:2.3.1.74]
Flavonoid biosynthesis	TR32545_c0_g1	2.76	15.81	0	0	2.5168	0	0	K09754	5-O-(4-coumaroyl)-D-quinate 3'-monooxygenase	CYP98A, C3'H	EC:1.14.14.96]
Flavonoid biosynthesis	TR2847_c0_g2	3.62	254.49	81.11	0	6.1473	81.11	0	K13065	shikimate O-hydroxycinnamoyltransferase	E2.3.1.133, HCT	EC:2.3.1.133]
Flavonoid biosynthesis	TR18380_c0_g1	3.91	21.6	0	0	2.473	0	0	K09754	5-O-(4-coumaroyl)-D-quinate 3'-monooxygenase	CYP98A, C3'H	EC:1.14.14.96]
Flavonoid biosynthesis	TR8481_c1_g1	4.96	0	0	27.92	0	0	2.4812	K13065	shikimate O-hydroxycinnamoyltransferase	E2.3.1.133, HCT	EC:2.3.1.133]
Flavonoid biosynthesis	TR47677_c0_g1	10.48	47.42	43.33	156.18	2.1671	43.33	3.6933	K13065	shikimate O-hydroxycinnamoyltransferase	E2.3.1.133, HCT	EC:2.3.1.133]
Flavonoid biosynthesis	TR3015_c2_g1	14.97	75.94	0	51.93	2.3341	0	1.5921	K05278	flavonol synthase	FLS	EC:1.14.20.6]
Flavonoid biosynthesis	TR14528_c0_g3	15.58	0.39	0	0	-5.2308	0	0	K05278	flavonol synthase	FLS	EC:1.14.20.6]
Flavonoid biosynthesis	TR105860_c0_g1	16.24	0	60.68	83.52	0	60.68	2.3579	K13065	shikimate O-hydroxycinnamoyltransferase	E2.3.1.133, HCT	EC:2.3.1.133]
Flavonoid biosynthesis	TR21225_c0_g1	41.81	560.74	0	540.48	3.7443	0	3.4918	K00660	chalcone synthase	CHS	EC:2.3.1.74]
Flavonoid biosynthesis	TR249578_c0_g1	55.43	2.7	26.84	22.41	-4.3576	26.84	-1.503	K05277	anthocyanidin synthase	ANS	EC:1.14.20.4]
Flavonoid biosynthesis	TR11324_c0_g1	68.86	895.79	0	1037.03	3.7007	0	3.712	K00660	chalcone synthase	CHS	EC:2.3.1.74]
Flavonoid biosynthesis	TR210_c0_g2	88.93	8172.93	0	0	6.5218	0	0	K13065	shikimate O-hydroxycinnamoyltransferase	E2.3.1.133, HCT	EC:2.3.1.133]
Flavonoid biosynthesis	TR4425_c0_g1	95.69	9.64	0	44.29	-3.3116	0	-1.3026	K00660	chalcone synthase	CHS	EC:2.3.1.74]
Flavonoid biosynthesis	TR15959_c0_g1	160.41	5.4	0	40.43	-4.8927	0	-2.1674	K00487	trans-cinnamate 4-monooxygenase	CYP73A	EC:1.14.14.91]
Flavonoid biosynthesis	TR10080_c0_g1	171.35	57.46	0	0	-1.5767	0	0	K13065	shikimate O-hydroxycinnamoyltransferase	E2.3.1.133, HCT	EC:2.3.1.133]
Flavonoid biosynthesis	TR13349_c2_g1	222.26	19.27	0	115.54	-3.5262	0	-1.1357	K00660	chalcone synthase	CHS	EC:2.3.1.74]
Flavonoid biosynthesis	TR1156_c0_g1	236.66	1608.29	1200.28	684.05	2.7618	1200.28	1.3353	K13065	shikimate O-hydroxycinnamoyltransferase	E2.3.1.133, HCT	EC:2.3.1.133]
Flavonoid biosynthesis	TR41151_c0_g1	259.18	0	1470.49	1043.47	0	1470.49	2.0107	K00588	caffeoyl-CoA O-methyltransferase	E2.1.1.104	EC:2.1.1.104]
Flavonoid biosynthesis	TR66205_c0_g1	259.45	0.39	0	39.84	-9.2897	0	-2.896	K00660	chalcone synthase	CHS	EC:2.3.1.74]
Flavonoid biosynthesis	TR10584_c0_g1	303.78	16.59	151.5	57.57	-4.1953	151.5	-2.5892	K13082	bifunctional dihydroflavonol 4-reductase/flavanone 4-reductase	DFR	EC:1.1.1.219 1.1.1.234]
Flavonoid biosynthesis	TR1491_c1_g1	310.37	0	0	731.16	0	0	1.2346	K13065	shikimate O-hydroxycinnamoyltransferase	E2.3.1.133, HCT	EC:2.3.1.133]
Flavonoid biosynthesis	TR14287_c0_g1	341.76	8.86	0	0	-5.268	0	0	K00475	naringenin 3-dioxygenase	F3H	EC:1.14.11.9]
Flavonoid biosynthesis	TR69782_c0_g1	353.66	3.86	0	75.59	-6.5183	0	-2.4134	K00660	chalcone synthase	CHS	EC:2.3.1.74]
Flavonoid biosynthesis	TR13349_c1_g1	371.15	3.08	206.93	69.47	-6.9104	206.93	-2.6058	K00660	chalcone synthase	CHS	EC:2.3.1.74]
Flavonoid biosynthesis	TR845_c0_g1	515.73	3250.36	1793.32	2769.94	2.6557	1793.32	2.229	K00588	caffeoyl-CoA O-methyltransferase	E2.1.1.104	EC:2.1.1.104]
Flavonoid biosynthesis	TR5811_c0_g1	647.79	5245.71	0	3913.69	3.0173	0	2.3983	K05278	flavonol synthase	FLS	EC:1.14.20.6]
Flavonoid biosynthesis	TR210_c0_g1	783.87	5836.97	7891.47	6182.35	2.8964	7891.47	2.782	K13065	shikimate O-hydroxycinnamoyltransferase	E2.3.1.133, HCT	EC:2.3.1.133]
Flavonoid biosynthesis	TR845_c1_g1	930.62	418.4	243.13	481.22	-1.1535	243.13	-1.1477	K00588	caffeoyl-CoA O-methyltransferase	E2.1.1.104	EC:2.1.1.104]
Flavonoid biosynthesis	TR1116_c3_g1	985.92	2524.68	0	0	1.3559	0	0	K09754	5-O-(4-coumaroyl)-D-quinate 3'-monooxygenase	CYP98A, C3'H	EC:1.14.14.96]
Flavonoid biosynthesis	TR4309_c2_g1	1203.88	11.95	0	191.59	-6.6543	0	-2.8397	K00660	chalcone synthase	CHS	EC:2.3.1.74]
Flavonoid biosynthesis	TR6160_c0_g1	2824.01	504.48	0	1387.91	-2.485	0	-1.2185	K01859	chalcone isomerase	E5.5.1.6	EC:5.5.1.6]
Flavonoid biosynthesis	TR14528_c0_g1	5023.23	717.32	0	2545.96	-2.808	0	-1.1743	K05278	flavonol synthase	FLS	EC:1.14.20.6]
Flavonoid biosynthesis	TR2881_c0_g1	5340.89	1707.59	2978.29	2930.5	-1.6451	2978.29	-1.0601	K13081	leucoanthocyanidin reductase	LAR	EC:1.17.1.3]
Flavonoid biosynthesis	TR1116_c0_g1	6031.05	2238.28	0	3102.57	-1.43	0	-1.1527	K05280	flavonoid 3'-monooxygenase	CYP75B1	EC:1.14.14.82]
Flavonoid biosynthesis	TR12977_c0_g1	7943.23	3740.8	0	4406.78	-1.0864	0	-1.0437	K00487	trans-cinnamate 4-monooxygenase	CYP73A	EC:1.14.14.91]
Flavonoid biosynthesis	TR1421_c5_g1	11139.2	937.05	0	3125.18	-3.5714	0	-2.0273	K13082	bifunctional dihydroflavonol 4-reductase/flavanone 4-reductase	DFR	EC:1.1.1.219 1.1.1.234]
Flavonoid biosynthesis	TR4309_c0_g1	13276.8	918.27	0	5025.91	-3.8539	0	-1.5952	K00660	chalcone synthase	CHS	EC:2.3.1.74]
Flavonoid biosynthesis	TR5646_c2_g1	14876.7	1173.8	7234.45	4332.03	-3.6638	7234.45	-1.9739	K00475	naringenin 3-dioxygenase	F3H	EC:1.14.11.9]
Flavonoid biosynthesis	TR972_c2_g1	16905.5	2207.42	9487.74	6794.45	-2.9371	9487.74	-1.5091	K08695	anthocyanidin reductase	ANR	EC:1.3.1.77]
MAPK signaling pathway - plant	TR128825_c0_g1	0	14.24	0	0	6.5461	0	0	K20547	basic endochitinase B	CHIB	EC:3.2.1.14]
MAPK signaling pathway - plant	TR8515_c5_g1	0	196.49	0	0	10.3327	0	0	K13449	pathogenesis-related protein 1	PR1
MAPK signaling pathway - plant	TR145603_c0_g2	0	0	7.75	0	0	7.75	0	K03781	catalase	katE, CAT, catB, srpA	EC:1.11.1.6]
MAPK signaling pathway - plant	TR168288_c0_g1	0	0	11.52	0	0	11.52	0	K02183	calmodulin	CALM
MAPK signaling pathway - plant	TR221680_c0_g1	0	0	41.91	0	0	41.91	0	K03781	catalase	katE, CAT, catB, srpA	EC:1.11.1.6]
MAPK signaling pathway - plant	TR40001_c0_g1	0	0	9.59	0	0	9.59	0	K14498	serine/threonine-protein kinase SRK2	SNRK2	EC:2.7.11.1]
MAPK signaling pathway - plant	TR59869_c3_g1	0	0	9.85	0	0	9.85	0	K13449	pathogenesis-related protein 1	PR1
MAPK signaling pathway - plant	TR222636_c0_g1	0.31	0	77.96	0	0	77.96	0	K03781	catalase	katE, CAT, catB, srpA	EC:1.11.1.6]
MAPK signaling pathway - plant	TR184769_c0_g3	0.34	0	15.64	0	0	15.64	0	K03781	catalase	katE, CAT, catB, srpA	EC:1.11.1.6]
MAPK signaling pathway - plant	TR3855_c0_g1	0.61	0	26.68	21.59	0	26.68	5.0984	K02183	calmodulin	CALM
MAPK signaling pathway - plant	TR67196_c0_g1	1.12	102.94	59.08	0	6.5417	59.08	0	K13449	pathogenesis-related protein 1	PR1
MAPK signaling pathway - plant	TR72137_c0_g1	1.23	0	15	0	0	15	0	K03781	catalase	katE, CAT, catB, srpA	EC:1.11.1.6]
MAPK signaling pathway - plant	TR37083_c0_g1	1.39	35.87	30.38	31.47	4.6992	30.38	4.3131	K14496	abscisic acid receptor PYR/PYL family	PYL
MAPK signaling pathway - plant	TR10020_c1_g1	1.41	19.66	0	0	3.8223	0	0	K13424	WRKY transcription factor 33	WRKY33
MAPK signaling pathway - plant	TR12309_c1_g1	1.86	480.39	0	20.72	7.9951	0	3.2488	K13449	pathogenesis-related protein 1	PR1
MAPK signaling pathway - plant	TR48714_c0_g1	4.29	25.84	0	77.41	2.5751	0	3.9648	K02183	calmodulin	CALM
MAPK signaling pathway - plant	TR105834_c0_g1	5.71	53.98	0	55.16	3.2298	0	3.064	K14496	abscisic acid receptor PYR/PYL family	PYL
MAPK signaling pathway - plant	TR1611_c4_g1	5.95	0	25.24	0	0	25.24	0	K20547	basic endochitinase B	CHIB	EC:3.2.1.14]
MAPK signaling pathway - plant	TR9230_c0_g1	6.83	0	68.03	98.06	0	68.03	3.8404	K02183	calmodulin	CALM
MAPK signaling pathway - plant	TR37628_c0_g1	10.02	0	35.73	0	0	35.73	0	K13447	respiratory burst oxidase	RBOH	EC:1.6.3.- 1.11.1.-]
MAPK signaling pathway - plant	TR112692_c0_g1	10.93	14155.4	2249.74	0	10.3363	2249.74	0	K13449	pathogenesis-related protein 1	PR1
MAPK signaling pathway - plant	TR32321_c0_g1	10.95	48.97	98.4	88.8	2.1566	98.4	2.8204	K13447	respiratory burst oxidase	RBOH	EC:1.6.3.- 1.11.1.-]
MAPK signaling pathway - plant	TR1332_c2_g1	13.82	141.15	0	0	3.3538	0	0	K03781	catalase	katE, CAT, catB, srpA	EC:1.11.1.6]
MAPK signaling pathway - plant	TR2491_c7_g1	14.84	0	0	0	-6.1248	0	0	K14509	ethylene receptor	ETR, ERS	EC:2.7.13.-]
MAPK signaling pathway - plant	TR10844_c1_g1	16.53	0.38	0	0	-5.3182	0	0	K13416	brassinosteroid insensitive 1-associated receptor kinase 1	BAK1	EC:2.7.10.1 2.7.11.1]
MAPK signaling pathway - plant	TR2188_c0_g1	17.24	0	409.58	0	0	409.58	0	K02183	calmodulin	CALM
MAPK signaling pathway - plant	TR25652_c0_g2	18.58	138.84	179.83	135.06	2.8946	179.83	2.6614	K14514	ethylene-insensitive protein 3	EIN3
MAPK signaling pathway - plant	TR899_c3_g1	24.16	1.54	6.11	0	-3.9674	6.11	0	K14498	serine/threonine-protein kinase SRK2	SNRK2	EC:2.7.11.1]
MAPK signaling pathway - plant	TR21209_c0_g1	24.69	6.56	0	0	-1.9146	0	0	K00940	nucleoside-diphosphate kinase	ndk, NME	EC:2.7.4.6]
MAPK signaling pathway - plant	TR6294_c0_g1	25.2	91.78	298.78	124.93	1.8609	298.78	2.1121	K14515	EIN3-binding F-box protein	EBF1_2
MAPK signaling pathway - plant	TR13191_c1_g1	36.08	162.27	0	122.94	2.1682	0	1.5765	K14496	abscisic acid receptor PYR/PYL family	PYL
MAPK signaling pathway - plant	TR7492_c0_g1	40.31	94.84	0	105.9	1.2348	0	1.1967	K14496	abscisic acid receptor PYR/PYL family	PYL
MAPK signaling pathway - plant	TR12309_c0_g1	41.07	0	0	2.98	-7.594	0	-3.9696	K13449	pathogenesis-related protein 1	PR1
MAPK signaling pathway - plant	TR28894_c0_g1	46.33	121.76	0	0	1.3964	0	0	K03781	catalase	katE, CAT, catB, srpA	EC:1.11.1.6]
MAPK signaling pathway - plant	TR54977_c0_g1	52.71	740.58	907.84	1077.61	3.8119	907.84	4.1517	K02183	calmodulin	CALM
MAPK signaling pathway - plant	TR12190_c0_g1	52.99	13.1	29.65	0	-2.0147	29.65	0	K03781	catalase	katE, CAT, catB, srpA	EC:1.11.1.6]
MAPK signaling pathway - plant	TR99264_c1_g1	63.09	0	0	1091.79	0	0	4.1128	K20547	basic endochitinase B	CHIB	EC:3.2.1.14]
MAPK signaling pathway - plant	TR6585_c1_g1	71.15	21.99	724.95	354.06	-1.6959	724.95	2.1178	K13420	LRR receptor-like serine/threonine-protein kinase FLS2	FLS2	EC:2.7.11.1]
MAPK signaling pathway - plant	TR8002_c0_g2	81.15	0	37.31	0	0	37.31	0	K20553	5'-3' exoribonuclease 4	XRN4	EC:3.1.13.-]
MAPK signaling pathway - plant	TR86936_c0_g1	82.97	23.13	0	0	-1.8431	0	0	K14497	protein phosphatase 2C	PP2C	EC:3.1.3.16]
MAPK signaling pathway - plant	TR7652_c0_g1	83.28	212.1	0	0	1.3485	0	0	K00940	nucleoside-diphosphate kinase	ndk, NME	EC:2.7.4.6]
MAPK signaling pathway - plant	TR3855_c1_g1	90.5	253.32	472.78	343	1.4829	472.78	1.7256	K02183	calmodulin	CALM
MAPK signaling pathway - plant	TR3939_c4_g1	94.2	0	211.55	0	0	211.55	0	K13422	transcription factor MYC2	MYC2
MAPK signaling pathway - plant	TR8205_c3_g1	106.92	0	296.85	284.81	0	296.85	1.4166	K02183	calmodulin	CALM
MAPK signaling pathway - plant	TR2491_c0_g1	111.93	240.24	257.25	0	1.1016	257.25	0	K14509	ethylene receptor	ETR, ERS	EC:2.7.13.-]
MAPK signaling pathway - plant	TR516_c3_g1	140.1	858.6	1069.75	997.78	2.6148	1069.75	2.6348	K02183	calmodulin	CALM
MAPK signaling pathway - plant	TR45056_c0_g1	146.26	307.35	486.91	570.79	1.0692	486.91	1.7664	K14516	ethylene-responsive transcription factor 1	ERF1
MAPK signaling pathway - plant	TR18719_c0_g1	151.42	2664.12	3075.3	1507.6	4.1365	3075.3	3.1174	K02183	calmodulin	CALM
MAPK signaling pathway - plant	TR35209_c1_g1	160.33	735.72	533.77	482.5	2.2006	533.77	1.3969	K03781	catalase	katE, CAT, catB, srpA	EC:1.11.1.6]
MAPK signaling pathway - plant	TR126532_c0_g1	162.1	8.87	0	32.14	-4.1916	0	-2.5048	K14497	protein phosphatase 2C	PP2C	EC:3.1.3.16]
MAPK signaling pathway - plant	TR5060_c2_g1	164.6	335.8	498.27	806.87	1.0266	498.27	2.0955	K14516	ethylene-responsive transcription factor 1	ERF1
MAPK signaling pathway - plant	TR214018_c0_g1	185.81	797.1	1053.03	705.85	2.1013	1053.03	1.7309	K03781	catalase	katE, CAT, catB, srpA	EC:1.11.1.6]
MAPK signaling pathway - plant	TR8946_c0_g1	195.63	72.83	0	0	-1.4252	0	0	K02183	calmodulin	CALM
MAPK signaling pathway - plant	TR1255_c0_g1	251.98	44.74	0	0	-2.4937	0	0	K14497	protein phosphatase 2C	PP2C	EC:3.1.3.16]
MAPK signaling pathway - plant	TR7179_c0_g2	255.03	40.86	60.64	68.67	-2.6412	60.64	-2.0866	K14498	serine/threonine-protein kinase SRK2	SNRK2	EC:2.7.11.1]
MAPK signaling pathway - plant	TR114866_c0_g1	295.97	3511.63	0	4920.7	3.5685	0	3.8547	K20547	basic endochitinase B	CHIB	EC:3.2.1.14]
MAPK signaling pathway - plant	TR2144_c3_g2	302.92	127.24	165.49	157.41	-1.251	165.49	-1.1409	K14497	protein phosphatase 2C	PP2C	EC:3.1.3.16]
MAPK signaling pathway - plant	TR3203_c2_g1	354.17	1532.08	1295.25	1440	2.1115	1295.25	1.8269	K14496	abscisic acid receptor PYR/PYL family	PYL
MAPK signaling pathway - plant	TR10187_c0_g1	385.72	147.67	177.58	0	-1.3853	177.58	0	K03781	catalase	katE, CAT, catB, srpA	EC:1.11.1.6]
MAPK signaling pathway - plant	TR4627_c0_g1	402.56	878.74	0	0	1.1251	0	0	K14512	mitogen-activated protein kinase 6	MPK6	EC:2.7.11.24]
MAPK signaling pathway - plant	TR3708_c0_g1	472.85	1132.93	0	1229.55	1.2595	0	1.1829	K00940	nucleoside-diphosphate kinase	ndk, NME	EC:2.7.4.6]
MAPK signaling pathway - plant	TR211_c1_g1	576.73	0	1639.79	1174.24	0	1639.79	1.0282	K13447	respiratory burst oxidase	RBOH	EC:1.6.3.- 1.11.1.-]
MAPK signaling pathway - plant	TR37382_c0_g1	647.27	66.31	81.81	0	-3.287	81.81	0	K20547	basic endochitinase B	CHIB	EC:3.2.1.14]
MAPK signaling pathway - plant	TR7296_c0_g1	666.52	15768.3	3032.8	1834.74	4.5631	3032.8	1.265	K20547	basic endochitinase B	CHIB	EC:3.2.1.14]
MAPK signaling pathway - plant	TR7179_c0_g1	717.66	0	300.46	0	0	300.46	0	K14498	serine/threonine-protein kinase SRK2	SNRK2	EC:2.7.11.1]
MAPK signaling pathway - plant	TR1273_c5_g3	765.82	2533.41	2317.23	2410	1.7253	2317.23	1.4587	K13424	WRKY transcription factor 33	WRKY33
MAPK signaling pathway - plant	TR6274_c0_g1	765.94	1731.77	0	0	1.1761	0	0	K02183	calmodulin	CALM
MAPK signaling pathway - plant	TR7192_c0_g1	811.16	1778.68	2913.3	2413.85	1.1321	2913.3	1.378	K20536	mitogen-activated protein kinase 3	MPK3	EC:2.7.11.24]
MAPK signaling pathway - plant	TR5417_c0_g1	840.27	259.08	412.94	350.1	-1.6973	412.94	-1.4553	K14497	protein phosphatase 2C	PP2C	EC:3.1.3.16]
MAPK signaling pathway - plant	TR19569_c0_g1	845.29	61190.8	0	0	6.1777	0	0	K20547	basic endochitinase B	CHIB	EC:3.2.1.14]
MAPK signaling pathway - plant	TR1711_c35_g1	884.45	3993.32	2596.59	2241.2	2.1744	2596.59	1.1465	K03781	catalase	katE, CAT, catB, srpA	EC:1.11.1.6]
MAPK signaling pathway - plant	TR635_c1_g1	1328.42	524.01	0	0	-1.3418	0	0	K00940	nucleoside-diphosphate kinase	ndk, NME	EC:2.7.4.6]
MAPK signaling pathway - plant	TR1656_c0_g2	1573.75	6071.49	6939.18	4327.19	1.9474	6939.18	1.2641	K13449	pathogenesis-related protein 1	PR1
MAPK signaling pathway - plant	TR6358_c1_g1	1609.52	369.06	634.3	778.58	-2.1248	634.3	-1.2428	K14497	protein phosphatase 2C	PP2C	EC:3.1.3.16]
MAPK signaling pathway - plant	TR1273_c5_g2	1661.52	4407.54	5465.26	4767.58	1.4071	5465.26	1.3256	K13424	WRKY transcription factor 33	WRKY33
MAPK signaling pathway - plant	TR134380_c0_g1	1813.26	8692.99	6354.65	6526	2.2609	6354.65	1.6523	K03781	catalase	katE, CAT, catB, srpA	EC:1.11.1.6]
MAPK signaling pathway - plant	TR1644_c2_g1	2053.71	5570.79	0	4878.42	1.4393	0	1.0529	K14496	abscisic acid receptor PYR/PYL family	PYL
MAPK signaling pathway - plant	TR8611_c0_g1	3011.26	0	6369.81	0	0	6369.81	0	K20553	5'-3' exoribonuclease 4	XRN4	EC:3.1.13.-]
MAPK signaling pathway - plant	TR10549_c0_g1	3168.89	39420.7	0	46160.7	3.6369	0	3.6638	K20547	basic endochitinase B	CHIB	EC:3.2.1.14]
MAPK signaling pathway - plant	TR2095_c6_g1	3250.24	12806.1	13225.7	8126.42	1.978	13225.7	1.1272	K13449	pathogenesis-related protein 1	PR1
MAPK signaling pathway - plant	TR132622_c0_g1	4360.26	19690.4	12683.1	11851	2.1748	12683.1	1.2476	K03781	catalase	katE, CAT, catB, srpA	EC:1.11.1.6]
MAPK signaling pathway - plant	TR1711_c1_g1	11371.9	27438	0	0	1.2706	0	0	K03781	catalase	katE, CAT, catB, srpA	EC:1.11.1.6]
Phenylpropanoid biosynthesis	TR210932_c0_g1	0	7.32	0	0	5.5865	0	0	K01188	beta-glucosidase	E3.2.1.21	EC:3.2.1.21]
Phenylpropanoid biosynthesis	TR28152_c2_g1	0	27.37	0	0	7.4886	0	0	K05349	beta-glucosidase	bglX	EC:3.2.1.21]
Phenylpropanoid biosynthesis	TR28670_c0_g1	0	6.55	8.24	6.18	5.4263	8.24	5.1538	K00430	peroxidase	E1.11.1.7	EC:1.11.1.7]
Phenylpropanoid biosynthesis	TR36687_c0_g2	0	14.64	0	0	6.5862	0	0	K01188	beta-glucosidase	E3.2.1.21	EC:3.2.1.21]
Phenylpropanoid biosynthesis	TR44274_c0_g1	0	17.74	0	0	6.8629	0	0	K13065	shikimate O-hydroxycinnamoyltransferase	E2.3.1.133, HCT	EC:2.3.1.133]
Phenylpropanoid biosynthesis	TR118892_c0_g1	0	0	7.1	0	0	7.1	0	K05349	beta-glucosidase	bglX	EC:3.2.1.21]
Phenylpropanoid biosynthesis	TR164459_c0_g1	0	0	54.42	0	0	54.42	0	K10775	phenylalanine ammonia-lyase	PAL	EC:4.3.1.24]
Phenylpropanoid biosynthesis	TR24215_c0_g2	0	0	40.03	0	0	40.03	0	K00430	peroxidase	E1.11.1.7	EC:1.11.1.7]
Phenylpropanoid biosynthesis	TR30471_c0_g1	0	0	6.7	0	0	6.7	0	K01188	beta-glucosidase	E3.2.1.21	EC:3.2.1.21]
Phenylpropanoid biosynthesis	TR34280_c0_g1	0	0	6.87	0	0	6.87	0	K00430	peroxidase	E1.11.1.7	EC:1.11.1.7]
Phenylpropanoid biosynthesis	TR71170_c0_g1	0	0	9.17	0	0	9.17	0	K00430	peroxidase	E1.11.1.7	EC:1.11.1.7]
Phenylpropanoid biosynthesis	TR89165_c0_g1	0	0	7.44	0	0	7.44	0	K09754	5-O-(4-coumaroyl)-D-quinate 3'-monooxygenase	CYP98A, C3'H	EC:1.14.14.96]
Phenylpropanoid biosynthesis	TR14256_c0_g1	0.31	0	377.81	33.66	0	377.81	6.6391	K00430	peroxidase	E1.11.1.7	EC:1.11.1.7]
Phenylpropanoid biosynthesis	TR17922_c0_g1	0.31	0	9.42	0	0	9.42	0	K00430	peroxidase	E1.11.1.7	EC:1.11.1.7]
Phenylpropanoid biosynthesis	TR31777_c1_g1	0.31	0	14.63	0	0	14.63	0	K00430	peroxidase	E1.11.1.7	EC:1.11.1.7]
Phenylpropanoid biosynthesis	TR40580_c0_g2	0.31	0	28.95	0	0	28.95	0	K00430	peroxidase	E1.11.1.7	EC:1.11.1.7]
Phenylpropanoid biosynthesis	TR135887_c0_g1	0.31	0	0	17.35	0	0	5.6719	K00430	peroxidase	E1.11.1.7	EC:1.11.1.7]
Phenylpropanoid biosynthesis	TR49493_c0_g1	0.33	0	0	11.1	0	0	5.024	K01188	beta-glucosidase	E3.2.1.21	EC:3.2.1.21]
Phenylpropanoid biosynthesis	TR120443_c0_g1	0.53	28.54	80.84	0	5.6987	80.84	0	K00430	peroxidase	E1.11.1.7	EC:1.11.1.7]
Phenylpropanoid biosynthesis	TR953_c8_g1	0.54	75.97	31.55	0	7.1068	31.55	0	K00430	peroxidase	E1.11.1.7	EC:1.11.1.7]
Phenylpropanoid biosynthesis	TR107021_c0_g2	0.61	0	11.85	0	0	11.85	0	K05349	beta-glucosidase	bglX	EC:3.2.1.21]
Phenylpropanoid biosynthesis	TR18527_c0_g1	0.92	0	0	11.27	0	0	3.5799	K01188	beta-glucosidase	E3.2.1.21	EC:3.2.1.21]
Phenylpropanoid biosynthesis	TR52748_c0_g2	1.12	18.87	0	0	4.0894	0	0	K00430	peroxidase	E1.11.1.7	EC:1.11.1.7]
Phenylpropanoid biosynthesis	TR5177_c0_g1	1.23	0	17.31	29.29	0	17.31	4.546	K00083	cinnamyl-alcohol dehydrogenase	CAD	EC:1.1.1.195]
Phenylpropanoid biosynthesis	TR35881_c0_g1	1.31	0	37.98	16.54	0	37.98	3.6985	K00083	cinnamyl-alcohol dehydrogenase	CAD	EC:1.1.1.195]
Phenylpropanoid biosynthesis	TR47600_c0_g1	1.33	58.22	0	0	5.4072	0	0	K01188	beta-glucosidase	E3.2.1.21	EC:3.2.1.21]
Phenylpropanoid biosynthesis	TR52748_c0_g1	1.66	29.31	0	0	4.1443	0	0	K00430	peroxidase	E1.11.1.7	EC:1.11.1.7]
Phenylpropanoid biosynthesis	TR40580_c0_g1	1.84	0	40.72	0	0	40.72	0	K00430	peroxidase	E1.11.1.7	EC:1.11.1.7]
Phenylpropanoid biosynthesis	TR28131_c0_g1	1.9	25.83	0	0	3.7477	0	0	K01188	beta-glucosidase	E3.2.1.21	EC:3.2.1.21]
Phenylpropanoid biosynthesis	TR52816_c0_g1	1.9	0	25.44	0	0	25.44	0	K00430	peroxidase	E1.11.1.7	EC:1.11.1.7]
Phenylpropanoid biosynthesis	TR32545_c0_g1	2.76	15.81	0	0	2.5168	0	0	K09754	5-O-(4-coumaroyl)-D-quinate 3'-monooxygenase	CYP98A, C3'H	EC:1.14.14.96]
Phenylpropanoid biosynthesis	TR65289_c0_g1	2.8	22.36	29.86	20.53	3.0093	29.86	2.6933	K01188	beta-glucosidase	E3.2.1.21	EC:3.2.1.21]
Phenylpropanoid biosynthesis	TR1356_c0_g2	3.49	31.97	35.94	35.18	3.1751	35.94	3.1152	K06892	feruloyl-CoA 6-hydroxylase	F6H	EC:1.14.11.61]
Phenylpropanoid biosynthesis	TR2847_c0_g2	3.62	254.49	81.11	0	6.1473	81.11	0	K13065	shikimate O-hydroxycinnamoyltransferase	E2.3.1.133, HCT	EC:2.3.1.133]
Phenylpropanoid biosynthesis	TR1788_c10_g1	3.82	150.43	283.73	32.85	5.2863	283.73	2.9113	K00430	peroxidase	E1.11.1.7	EC:1.11.1.7]
Phenylpropanoid biosynthesis	TR49334_c0_g1	3.83	25.06	0	0	2.7036	0	0	K00430	peroxidase	E1.11.1.7	EC:1.11.1.7]
Phenylpropanoid biosynthesis	TR18380_c0_g1	3.91	21.6	0	0	2.473	0	0	K09754	5-O-(4-coumaroyl)-D-quinate 3'-monooxygenase	CYP98A, C3'H	EC:1.14.14.96]
Phenylpropanoid biosynthesis	TR19894_c0_g1	4.11	27.75	90.9	42.42	2.7499	90.9	3.1698	K13066	caffeic acid 3-O-methyltransferase / acetylserotonin O-methyltransferase	COMT	EC:2.1.1.68 2.1.1.4]
Phenylpropanoid biosynthesis	TR25898_c0_g1	4.73	31.24	39.04	39.99	2.7296	39.04	2.8898	K12355	coniferyl-aldehyde dehydrogenase	REF1	EC:1.2.1.68]
Phenylpropanoid biosynthesis	TR8481_c1_g1	4.96	0	0	27.92	0	0	2.4812	K13065	shikimate O-hydroxycinnamoyltransferase	E2.3.1.133, HCT	EC:2.3.1.133]
Phenylpropanoid biosynthesis	TR13211_c0_g1	5.27	29.3	0	26.91	2.4793	0	2.1645	K12355	coniferyl-aldehyde dehydrogenase	REF1	EC:1.2.1.68]
Phenylpropanoid biosynthesis	TR1736_c1_g1	5.7	0	29.84	0	0	29.84	0	K13066	caffeic acid 3-O-methyltransferase / acetylserotonin O-methyltransferase	COMT	EC:2.1.1.68 2.1.1.4]
Phenylpropanoid biosynthesis	TR25008_c0_g1	6.3	0	0	36.36	0	0	2.5302	K00430	peroxidase	E1.11.1.7	EC:1.11.1.7]
Phenylpropanoid biosynthesis	TR56080_c0_g1	6.41	39.29	41.06	63.37	2.6226	41.06	3.1162	K12355	coniferyl-aldehyde dehydrogenase	REF1	EC:1.2.1.68]
Phenylpropanoid biosynthesis	TR3830_c0_g1	6.59	46.65	0	0	2.8201	0	0	K01188	beta-glucosidase	E3.2.1.21	EC:3.2.1.21]
Phenylpropanoid biosynthesis	TR6065_c0_g1	7.63	206.15	50.46	68.06	4.7432	50.46	2.9517	K01188	beta-glucosidase	E3.2.1.21	EC:3.2.1.21]
Phenylpropanoid biosynthesis	TR60105_c0_g1	8.24	0	0	0	-5.2757	0	0	K05350	beta-glucosidase	bglB	EC:3.2.1.21]
Phenylpropanoid biosynthesis	TR47677_c0_g1	10.48	47.42	43.33	156.18	2.1671	43.33	3.6933	K13065	shikimate O-hydroxycinnamoyltransferase	E2.3.1.133, HCT	EC:2.3.1.133]
Phenylpropanoid biosynthesis	TR88702_c0_g1	10.57	247.79	81.66	124.11	4.5594	81.66	3.3644	K01188	beta-glucosidase	E3.2.1.21	EC:3.2.1.21]
Phenylpropanoid biosynthesis	TR5333_c0_g1	11.14	0	156.87	197.23	0	156.87	4.1433	K00083	cinnamyl-alcohol dehydrogenase	CAD	EC:1.1.1.195]
Phenylpropanoid biosynthesis	TR14729_c3_g1	12.21	0	63.32	75	0	63.32	2.6123	K00430	peroxidase	E1.11.1.7	EC:1.11.1.7]
Phenylpropanoid biosynthesis	TR6472_c0_g1	13.21	106.75	40.22	86.57	3.0127	40.22	2.5142	K01188	beta-glucosidase	E3.2.1.21	EC:3.2.1.21]
Phenylpropanoid biosynthesis	TR11849_c0_g1	14.78	1.16	0	0	-3.6739	0	0	K01188	beta-glucosidase	E3.2.1.21	EC:3.2.1.21]
Phenylpropanoid biosynthesis	TR8477_c0_g1	14.9	0	2.32	0	0	2.32	0	K01188	beta-glucosidase	E3.2.1.21	EC:3.2.1.21]
Phenylpropanoid biosynthesis	TR105860_c0_g1	16.24	0	60.68	83.52	0	60.68	2.3579	K13065	shikimate O-hydroxycinnamoyltransferase	E2.3.1.133, HCT	EC:2.3.1.133]
Phenylpropanoid biosynthesis	TR48282_c0_g1	17.12	0	0.34	0	0	0.34	0	K05350	beta-glucosidase	bglB	EC:3.2.1.21]
Phenylpropanoid biosynthesis	TR29099_c0_g1	17.71	937.01	1875.92	401.85	5.7236	1875.92	4.3015	K06892	feruloyl-CoA 6-hydroxylase	F6H	EC:1.14.11.61]
Phenylpropanoid biosynthesis	TR100228_c0_g2	17.85	0	0	0	-6.3916	0	0	K00430	peroxidase	E1.11.1.7	EC:1.11.1.7]
Phenylpropanoid biosynthesis	TR85439_c0_g1	21.32	0	51.67	0	0	51.67	0	K00430	peroxidase	E1.11.1.7	EC:1.11.1.7]
Phenylpropanoid biosynthesis	TR56846_c0_g1	26.17	1282	295.93	243.11	5.6111	295.93	3.0122	K01188	beta-glucosidase	E3.2.1.21	EC:3.2.1.21]
Phenylpropanoid biosynthesis	TR19908_c0_g1	27.06	0	1190.88	324.94	0	1190.88	3.5847	K00430	peroxidase	E1.11.1.7	EC:1.11.1.7]
Phenylpropanoid biosynthesis	TR514_c1_g1	27.93	224.88	113.28	172.54	2.9996	113.28	2.422	K01188	beta-glucosidase	E3.2.1.21	EC:3.2.1.21]
Phenylpropanoid biosynthesis	TR5992_c0_g1	28.62	1341.49	165.19	146.69	5.5447	165.19	2.1555	K05350	beta-glucosidase	bglB	EC:3.2.1.21]
Phenylpropanoid biosynthesis	TR8598_c0_g2	30.16	9.25	98.78	0	-1.7041	98.78	0	K00430	peroxidase	E1.11.1.7	EC:1.11.1.7]
Phenylpropanoid biosynthesis	TR4385_c0_g1	30.4	66.31	0	108.05	1.1256	0	1.6344	K00430	peroxidase	E1.11.1.7	EC:1.11.1.7]
Phenylpropanoid biosynthesis	TR13612_c0_g1	31.61	81.37	140.39	0	1.3624	140.39	0	K00430	peroxidase	E1.11.1.7	EC:1.11.1.7]
Phenylpropanoid biosynthesis	TR19657_c0_g1	31.8	2.7	2.31	4.05	-3.56	2.31	-3.1737	K05350	beta-glucosidase	bglB	EC:3.2.1.21]
Phenylpropanoid biosynthesis	TR3431_c1_g1	31.88	0	0	77.64	0	0	1.2818	K00430	peroxidase	E1.11.1.7	EC:1.11.1.7]
Phenylpropanoid biosynthesis	TR279_c0_g2	33.43	0	97.22	69.11	0	97.22	1.0469	K00430	peroxidase	E1.11.1.7	EC:1.11.1.7]
Phenylpropanoid biosynthesis	TR77449_c0_g1	35.88	734.37	199.6	261.95	4.3533	199.6	2.6675	K01188	beta-glucosidase	E3.2.1.21	EC:3.2.1.21]
Phenylpropanoid biosynthesis	TR58971_c0_g1	39.74	6.93	14.72	14.77	-2.517	14.72	-1.6207	K13066	caffeic acid 3-O-methyltransferase / acetylserotonin O-methyltransferase	COMT	EC:2.1.1.68 2.1.1.4]
Phenylpropanoid biosynthesis	TR7953_c0_g1	39.83	0	13.91	12.41	0	13.91	-1.6945	K01188	beta-glucosidase	E3.2.1.21	EC:3.2.1.21]
Phenylpropanoid biosynthesis	TR17000_c0_g1	40.44	154.26	116.68	132.91	1.9297	116.68	1.5234	K00430	peroxidase	E1.11.1.7	EC:1.11.1.7]
Phenylpropanoid biosynthesis	TR7811_c0_g1	41.32	0	172.55	99.29	0	172.55	1.2684	K05350	beta-glucosidase	bglB	EC:3.2.1.21]
Phenylpropanoid biosynthesis	TR19530_c0_g1	57.9	358.6	0	134.13	2.6303	0	1.0166	K00430	peroxidase	E1.11.1.7	EC:1.11.1.7]
Phenylpropanoid biosynthesis	TR11618_c0_g1	67.63	303.48	346.39	722.63	2.1647	346.39	3.2186	K00430	peroxidase	E1.11.1.7	EC:1.11.1.7]
Phenylpropanoid biosynthesis	TR3699_c1_g1	67.83	833.64	0	0	3.6189	0	0	K05349	beta-glucosidase	bglX	EC:3.2.1.21]
Phenylpropanoid biosynthesis	TR3108_c1_g1	71.51	1909.81	496.48	517.53	4.7379	496.48	2.6569	K01188	beta-glucosidase	E3.2.1.21	EC:3.2.1.21]
Phenylpropanoid biosynthesis	TR23352_c0_g1	83.24	2006.18	573.86	753.63	4.59	573.86	2.9801	K01188	beta-glucosidase	E3.2.1.21	EC:3.2.1.21]
Phenylpropanoid biosynthesis	TR658_c4_g2	88.85	40.9	27.23	23.89	-1.1195	27.23	-2.0927	K00430	peroxidase	E1.11.1.7	EC:1.11.1.7]
Phenylpropanoid biosynthesis	TR210_c0_g2	88.93	8172.93	0	0	6.5218	0	0	K13065	shikimate O-hydroxycinnamoyltransferase	E2.3.1.133, HCT	EC:2.3.1.133]
Phenylpropanoid biosynthesis	TR742_c1_g1	89.82	198.58	0	247.41	1.144	0	1.2663	K00430	peroxidase	E1.11.1.7	EC:1.11.1.7]
Phenylpropanoid biosynthesis	TR2870_c0_g1	90.98	7761.25	1937.63	1116.19	6.4141	1937.63	3.4169	K13066	caffeic acid 3-O-methyltransferase / acetylserotonin O-methyltransferase	COMT	EC:2.1.1.68 2.1.1.4]
Phenylpropanoid biosynthesis	TR22072_c0_g2	106.06	23.53	0	38.03	-2.1734	0	-1.6691	K00430	peroxidase	E1.11.1.7	EC:1.11.1.7]
Phenylpropanoid biosynthesis	TR12308_c0_g1	106.88	8.49	37.01	37.16	-3.6554	37.01	-1.7183	K10775	phenylalanine ammonia-lyase	PAL	EC:4.3.1.24]
Phenylpropanoid biosynthesis	TR7575_c0_g1	109.34	412.59	1100.18	743.03	1.9148	1100.18	2.5668	K13066	caffeic acid 3-O-methyltransferase / acetylserotonin O-methyltransferase	COMT	EC:2.1.1.68 2.1.1.4]
Phenylpropanoid biosynthesis	TR5867_c0_g2	111.11	231.32	527.21	0	1.0557	527.21	0	K01904	4-coumarate--CoA ligase	4CL	EC:6.2.1.12]
Phenylpropanoid biosynthesis	TR12172_c0_g1	114.52	713.13	310.57	319.6	2.6386	310.57	1.2884	K00430	peroxidase	E1.11.1.7	EC:1.11.1.7]
Phenylpropanoid biosynthesis	TR5626_c0_g1	125.73	0	288.34	0	0	288.34	0	K00083	cinnamyl-alcohol dehydrogenase	CAD	EC:1.1.1.195]
Phenylpropanoid biosynthesis	TR69751_c0_g1	127.5	2204.56	0	332.44	4.1073	0	1.1846	K00083	cinnamyl-alcohol dehydrogenase	CAD	EC:1.1.1.195]
Phenylpropanoid biosynthesis	TR10809_c0_g1	131.73	14.27	44.75	21.76	-3.2059	44.75	-2.8024	K00430	peroxidase	E1.11.1.7	EC:1.11.1.7]
Phenylpropanoid biosynthesis	TR27202_c0_g1	134.23	1303.54	539.36	615.11	3.2783	539.36	1.9974	K01188	beta-glucosidase	E3.2.1.21	EC:3.2.1.21]
Phenylpropanoid biosynthesis	TR767_c1_g2	135.53	0	293.18	0	0	293.18	0	K09755	ferulate-5-hydroxylase	CYP84A, F5H	EC:1.14.-.-]
Phenylpropanoid biosynthesis	TR39130_c0_g1	156.21	0	36.12	2.49	-9.52	36.12	-6.0688	K00430	peroxidase	E1.11.1.7	EC:1.11.1.7]
Phenylpropanoid biosynthesis	TR15959_c0_g1	160.41	5.4	0	40.43	-4.8927	0	-2.1674	K00487	trans-cinnamate 4-monooxygenase	CYP73A	EC:1.14.14.91]
Phenylpropanoid biosynthesis	TR979_c0_g1	162.27	2769.52	0	730.97	4.0919	0	1.9732	K13066	caffeic acid 3-O-methyltransferase / acetylserotonin O-methyltransferase	COMT	EC:2.1.1.68 2.1.1.4]
Phenylpropanoid biosynthesis	TR215_c0_g2	164.41	441.88	0	513.65	1.4255	0	1.4483	K12355	coniferyl-aldehyde dehydrogenase	REF1	EC:1.2.1.68]
Phenylpropanoid biosynthesis	TR10080_c0_g1	171.35	57.46	0	0	-1.5767	0	0	K13065	shikimate O-hydroxycinnamoyltransferase	E2.3.1.133, HCT	EC:2.3.1.133]
Phenylpropanoid biosynthesis	TR87214_c0_g1	186.29	25.04	0	82.83	-2.8933	0	-1.3602	K10775	phenylalanine ammonia-lyase	PAL	EC:4.3.1.24]
Phenylpropanoid biosynthesis	TR1156_c0_g1	236.66	1608.29	1200.28	684.05	2.7618	1200.28	1.3353	K13065	shikimate O-hydroxycinnamoyltransferase	E2.3.1.133, HCT	EC:2.3.1.133]
Phenylpropanoid biosynthesis	TR22462_c0_g1	242.32	27.37	64.63	75.17	-3.1464	64.63	-1.8844	K00430	peroxidase	E1.11.1.7	EC:1.11.1.7]
Phenylpropanoid biosynthesis	TR41151_c0_g1	259.18	0	1470.49	1043.47	0	1470.49	2.0107	K00588	caffeoyl-CoA O-methyltransferase	E2.1.1.104	EC:2.1.1.104]
Phenylpropanoid biosynthesis	TR87748_c0_g1	270.34	557.53	0	622.16	1.0443	0	1.0081	K00430	peroxidase	E1.11.1.7	EC:1.11.1.7]
Phenylpropanoid biosynthesis	TR18311_c0_g1	279.77	92.13	681.64	0	-1.6019	681.64	0	K00430	peroxidase	E1.11.1.7	EC:1.11.1.7]
Phenylpropanoid biosynthesis	TR1491_c1_g1	310.37	0	0	731.16	0	0	1.2346	K13065	shikimate O-hydroxycinnamoyltransferase	E2.3.1.133, HCT	EC:2.3.1.133]
Phenylpropanoid biosynthesis	TR2916_c0_g1	343.78	32.41	175.96	134.34	-3.4073	175.96	-1.5514	K01188	beta-glucosidase	E3.2.1.21	EC:3.2.1.21]
Phenylpropanoid biosynthesis	TR4115_c0_g2	347.51	0	129.85	172.07	0	129.85	-1.0121	K13066	caffeic acid 3-O-methyltransferase / acetylserotonin O-methyltransferase	COMT	EC:2.1.1.68 2.1.1.4]
Phenylpropanoid biosynthesis	TR3525_c0_g2	369.44	1822.07	0	0	2.3029	0	0	K00083	cinnamyl-alcohol dehydrogenase	CAD	EC:1.1.1.195]
Phenylpropanoid biosynthesis	TR11258_c0_g1	372.14	57.84	198.47	154.96	-2.6853	198.47	-1.4569	K10775	phenylalanine ammonia-lyase	PAL	EC:4.3.1.24]
Phenylpropanoid biosynthesis	TR6759_c0_g1	449.08	118.74	0	0	-1.9192	0	0	K00430	peroxidase	E1.11.1.7	EC:1.11.1.7]
Phenylpropanoid biosynthesis	TR45110_c0_g1	450.1	59.76	0	223.73	-2.913	0	-1.1993	K00083	cinnamyl-alcohol dehydrogenase	CAD	EC:1.1.1.195]
Phenylpropanoid biosynthesis	TR66223_c0_g1	458	0	179.53	223.63	0	179.53	-1.0294	K13066	caffeic acid 3-O-methyltransferase / acetylserotonin O-methyltransferase	COMT	EC:2.1.1.68 2.1.1.4]
Phenylpropanoid biosynthesis	TR53585_c0_g1	465.07	4.25	8.39	0	-6.7771	8.39	0	K00430	peroxidase	E1.11.1.7	EC:1.11.1.7]
Phenylpropanoid biosynthesis	TR7_c2_g2	476.08	45.88	0	166.25	-3.3753	0	-1.711	K01904	4-coumarate--CoA ligase	4CL	EC:6.2.1.12]
Phenylpropanoid biosynthesis	TR34173_c0_g2	494.43	69.77	0	0	-2.8247	0	0	K05350	beta-glucosidase	bglB	EC:3.2.1.21]
Phenylpropanoid biosynthesis	TR845_c0_g1	515.73	3250.36	1793.32	2769.94	2.6557	1793.32	2.229	K00588	caffeoyl-CoA O-methyltransferase	E2.1.1.104	EC:2.1.1.104]
Phenylpropanoid biosynthesis	TR2133_c0_g1	571.51	0	1935.01	1811.56	0	1935.01	1.666	K10775	phenylalanine ammonia-lyase	PAL	EC:4.3.1.24]
Phenylpropanoid biosynthesis	TR7348_c0_g1	598.87	50.88	44.62	0	-3.5566	44.62	0	K00430	peroxidase	E1.11.1.7	EC:1.11.1.7]
Phenylpropanoid biosynthesis	TR7559_c0_g1	607.23	2250.13	12513.2	4513.26	1.8895	12513.2	2.6971	K00430	peroxidase	E1.11.1.7	EC:1.11.1.7]
Phenylpropanoid biosynthesis	TR6145_c0_g1	611.42	0	1699.43	0	0	1699.43	0	K01904	4-coumarate--CoA ligase	4CL	EC:6.2.1.12]
Phenylpropanoid biosynthesis	TR767_c1_g1	638.86	10716.2	5961.78	5463.14	4.068	5961.78	2.8984	K09755	ferulate-5-hydroxylase	CYP84A, F5H	EC:1.14.-.-]
Phenylpropanoid biosynthesis	TR5867_c0_g1	688.17	0	1505.68	1477.21	0	1505.68	1.1041	K01904	4-coumarate--CoA ligase	4CL	EC:6.2.1.12]
Phenylpropanoid biosynthesis	TR8598_c0_g1	689.63	0	1758.13	0	0	1758.13	0	K00430	peroxidase	E1.11.1.7	EC:1.11.1.7]
Phenylpropanoid biosynthesis	TR3008_c1_g1	701.8	0	1878.59	1713.1	0	1878.59	1.2893	K05350	beta-glucosidase	bglB	EC:3.2.1.21]
Phenylpropanoid biosynthesis	TR210_c0_g1	783.87	5836.97	7891.47	6182.35	2.8964	7891.47	2.782	K13065	shikimate O-hydroxycinnamoyltransferase	E2.3.1.133, HCT	EC:2.3.1.133]
Phenylpropanoid biosynthesis	TR7289_c0_g1	828.88	3626.99	0	0	2.1287	0	0	K00083	cinnamyl-alcohol dehydrogenase	CAD	EC:1.1.1.195]
Phenylpropanoid biosynthesis	TR845_c1_g1	930.62	418.4	243.13	481.22	-1.1535	243.13	-1.1477	K00588	caffeoyl-CoA O-methyltransferase	E2.1.1.104	EC:2.1.1.104]
Phenylpropanoid biosynthesis	TR1356_c0_g1	936.71	6344.78	3575.86	5080.02	2.7597	3575.86	2.243	K06892	feruloyl-CoA 6-hydroxylase	F6H	EC:1.14.11.61]
Phenylpropanoid biosynthesis	TR1966_c0_g1	973.76	0	4167.14	4421.79	0	4167.14	2.1849	K01188	beta-glucosidase	E3.2.1.21	EC:3.2.1.21]
Phenylpropanoid biosynthesis	TR1116_c3_g1	985.92	2524.68	0	0	1.3559	0	0	K09754	5-O-(4-coumaroyl)-D-quinate 3'-monooxygenase	CYP98A, C3'H	EC:1.14.14.96]
Phenylpropanoid biosynthesis	TR71170_c0_g2	1010.41	3.47	116.16	15.81	-8.1845	116.16	-6.1469	K00430	peroxidase	E1.11.1.7	EC:1.11.1.7]
Phenylpropanoid biosynthesis	TR514_c0_g1	1056.3	24093.8	6517.62	7012.44	4.5115	6517.62	2.5342	K01188	beta-glucosidase	E3.2.1.21	EC:3.2.1.21]
Phenylpropanoid biosynthesis	TR15793_c1_g1	1077.48	457.35	0	486.36	-1.2362	0	-1.3393	K00083	cinnamyl-alcohol dehydrogenase	CAD	EC:1.1.1.195]
Phenylpropanoid biosynthesis	TR586_c0_g1	1326.25	161.98	105.41	169.65	-3.0336	105.41	-3.1628	K05350	beta-glucosidase	bglB	EC:3.2.1.21]
Phenylpropanoid biosynthesis	TR49378_c0_g1	1360.27	127.25	650.18	398.96	-3.4182	650.18	-1.9634	K01904	4-coumarate--CoA ligase	4CL	EC:6.2.1.12]
Phenylpropanoid biosynthesis	TR215_c0_g1	1480.09	4412.29	0	5032.24	1.5754	0	1.5699	K12355	coniferyl-aldehyde dehydrogenase	REF1	EC:1.2.1.68]
Phenylpropanoid biosynthesis	TR96_c1_g1	1496.72	4852.27	5615.56	4939.72	1.6964	5615.56	1.5273	K05350	beta-glucosidase	bglB	EC:3.2.1.21]
Phenylpropanoid biosynthesis	TR44719_c0_g1	2019.7	161.57	856.71	610.11	-3.6439	856.71	-1.921	K10775	phenylalanine ammonia-lyase	PAL	EC:4.3.1.24]
Phenylpropanoid biosynthesis	TR4734_c2_g1	2938.1	12738.5	6856.41	7532.59	2.116	6856.41	1.1632	K00430	peroxidase	E1.11.1.7	EC:1.11.1.7]
Phenylpropanoid biosynthesis	TR1154_c0_g1	6415.46	68.66	2642.39	1054.06	-6.5461	2642.39	-2.7994	K10775	phenylalanine ammonia-lyase	PAL	EC:4.3.1.24]
Phenylpropanoid biosynthesis	TR5307_c0_g1	7319.35	67.13	133.49	0	-6.7693	133.49	0	K00430	peroxidase	E1.11.1.7	EC:1.11.1.7]
Phenylpropanoid biosynthesis	TR12977_c0_g1	7943.23	3740.8	0	4406.78	-1.0864	0	-1.0437	K00487	trans-cinnamate 4-monooxygenase	CYP73A	EC:1.14.14.91]
Photosynthesis	TR130196_c0_g1	0	0	9.79	0	0	9.79	0	K03542	photosystem II 22kDa protein	psbS
Photosynthesis	TR39128_c0_g3	0	0	20.09	0	0	20.09	0	K02705	photosystem II CP43 chlorophyll apoprotein	psbC
Photosynthesis	TR115603_c1_g1	0.34	0	53.36	0	0	53.36	0	K02703	photosystem II P680 reaction center D1 protein	psbA	EC:1.10.3.9]
Photosynthesis	TR166153_c2_g1	0.8	77.85	0	0	6.5589	0	0	K02692	photosystem I subunit II	psaD
Photosynthesis	TR2208_c3_g1	3.13	0	28.84	21.31	0	28.84	2.7627	K02705	photosystem II CP43 chlorophyll apoprotein	psbC
Photosynthesis	TR8443_c1_g1	9.42	0	89.66	0	0	89.66	0	K03541	photosystem II 10kDa protein	psbR
Photosynthesis	TR25104_c1_g1	10.93	0.38	0	0	-4.7186	0	0	K02704	photosystem II CP47 chlorophyll apoprotein	psbB
Photosynthesis	TR8851_c0_g1	11.26	58.98	121.4	0	2.3859	121.4	0	K02638	plastocyanin	petE
Photosynthesis	TR14444_c0_g1	17.4	0	126.71	50.75	0	126.71	1.5508	K03542	photosystem II 22kDa protein	psbS
Photosynthesis	TR14551_c0_g1	26.49	3.47	0	10.13	-2.9302	0	-1.5827	K02717	photosystem II oxygen-evolving enhancer protein 2	psbP
Photosynthesis	TR167702_c0_g1	40.72	0	121.67	91.76	0	121.67	1.1785	K02689	photosystem I P700 chlorophyll a apoprotein A1	psaA
Photosynthesis	TR18753_c0_g1	53.65	0	0	10.66	0	0	-2.3278	K02111	F-type H+/Na+-transporting ATPase subunit alpha	ATPF1A, atpA	EC:7.1.2.2 7.2.2.1]
Photosynthesis	TR50864_c1_g1	54.14	227	0	517.05	2.068	0	3.0594	K03541	photosystem II 10kDa protein	psbR
Photosynthesis	TR78611_c0_g1	58.55	0	12.64	120.86	0	12.64	1.0501	K02716	photosystem II oxygen-evolving enhancer protein 1	psbO
Photosynthesis	TR98566_c0_g1	69.39	0	24.51	0	0	24.51	0	K03542	photosystem II 22kDa protein	psbS
Photosynthesis	TR76189_c1_g1	102.33	0	8.39	16.25	-8.9082	8.39	-2.8745	K08905	photosystem I subunit V	psaG
Photosynthesis	TR146947_c0_g1	153.42	646.99	375.5	454.08	2.0754	375.5	1.3691	K03541	photosystem II 10kDa protein	psbR
Photosynthesis	TR6734_c3_g1	156.37	75.98	0	0	-1.0424	0	0	K02704	photosystem II CP47 chlorophyll apoprotein	psbB
Photosynthesis	TR168804_c0_g2	165.12	1376.95	3493.87	1517.97	3.0593	3493.87	3.0029	K02716	photosystem II oxygen-evolving enhancer protein 1	psbO
Photosynthesis	TR8314_c1_g1	168.74	611.91	693.66	480.64	1.8567	693.66	1.3149	K14332	photosystem I subunit PsaO	psaO
Photosynthesis	TR1213_c4_g1	199.66	87.17	0	0	-1.1954	0	0	K08901	photosystem II oxygen-evolving enhancer protein 3	psbQ
Photosynthesis	TR7359_c0_g1	200.9	0	471.21	473.67	0	471.21	1.2411	K02704	photosystem II CP47 chlorophyll apoprotein	psbB
Photosynthesis	TR5136_c0_g1	238.2	715.32	713.03	679.9	1.5854	713.03	1.3174	K08902	photosystem II Psb27 protein	psb27
Photosynthesis	TR1688_c7_g2	281.98	1145.62	0	1603.3	2.022	0	2.3104	K02115	F-type H+-transporting ATPase subunit gamma	ATPF1G, atpG
Photosynthesis	TR198573_c0_g1	289.87	0	0	702.1	0	0	1.276	K02697	photosystem I subunit IX	psaJ
Photosynthesis	TR6091_c0_g1	291.67	0	607.21	0	0	607.21	0	K02699	photosystem I subunit XI	psaL
Photosynthesis	TR166153_c0_g1	302.84	0	862.68	665.67	0	862.68	1.1386	K02692	photosystem I subunit II	psaD
Photosynthesis	TR70894_c0_g1	304.37	911.83	1112.19	873.77	1.5818	1112.19	1.3259	K02695	photosystem I subunit VI	psaH
Photosynthesis	TR170553_c0_g1	327.38	0	0	702.35	0	0	1.1016	K02689	photosystem I P700 chlorophyll a apoprotein A1	psaA
Photosynthesis	TR1319_c0_g1	341.7	2089.53	990.7	2190.48	2.6119	990.7	2.4838	K08901	photosystem II oxygen-evolving enhancer protein 3	psbQ
Photosynthesis	TR599_c2_g1	467.14	0	0	146.56	0	0	-1.6708	K02109	F-type H+-transporting ATPase subunit b	ATPF0B, atpF
Photosynthesis	TR40623_c2_g1	577.33	0	285.42	0	0	285.42	0	K02109	F-type H+-transporting ATPase subunit b	ATPF0B, atpF
Photosynthesis	TR166845_c0_g1	620.62	0	262.59	0	0	262.59	0	K02109	F-type H+-transporting ATPase subunit b	ATPF0B, atpF
Photosynthesis	TR46817_c0_g1	646.37	287.51	253.35	353.4	-1.1687	253.35	-1.0679	K02716	photosystem II oxygen-evolving enhancer protein 1	psbO
Photosynthesis	TR4086_c2_g1	770.3	2481.12	0	0	1.6867	0	0	K03541	photosystem II 10kDa protein	psbR
Photosynthesis	TR168804_c2_g1	921.89	2445.4	0	2517.2	1.4072	0	1.2542	K02716	photosystem II oxygen-evolving enhancer protein 1	psbO
Photosynthesis	TR5841_c2_g1	953.7	0	2250.92	0	0	2250.92	0	K02639	ferredoxin	petF
Photosynthesis	TR3417_c1_g1	1064.97	0	2559.69	2184.17	0	2559.69	1.0385	K02693	photosystem I subunit IV	psaE
Photosynthesis	TR2036_c1_g1	1275.55	2687.4	0	0	1.075	0	0	K02113	F-type H+-transporting ATPase subunit delta	ATPF1D, atpH
Photosynthesis	TR2173_c0_g1	1404.71	240.63	68.16	550.31	-2.5454	68.16	-1.5476	K02639	ferredoxin	petF
Photosynthesis	TR43081_c4_g1	1648.76	0	724.77	0	0	724.77	0	K02109	F-type H+-transporting ATPase subunit b	ATPF0B, atpF
Photosynthesis	TR3187_c0_g1	1764.4	0	3687.61	0	0	3687.61	0	K02699	photosystem I subunit XI	psaL
Photosynthesis	TR3198_c5_g1	1869.12	4800.17	0	4330.68	1.3605	0	1.0174	K02638	plastocyanin	petE
Photosynthesis	TR2485_c0_g1	2009.79	4455.95	0	0	1.1483	0	0	K08901	photosystem II oxygen-evolving enhancer protein 3	psbQ
Photosynthesis	TR52971_c1_g1	2079.38	0	0	4554.62	0	0	1.131	K02114	F-type H+-transporting ATPase subunit epsilon	ATPF1E, atpC
Photosynthesis	TR152700_c0_g1	2592.39	0	714	8266.07	0	714	1.6749	K03541	photosystem II 10kDa protein	psbR
Photosynthesis	TR50864_c0_g1	2779.84	0	10726.8	0	0	10726.8	0	K03541	photosystem II 10kDa protein	psbR
Photosynthesis	TR21478_c0_g1	3141.81	7426.31	0	7658.12	1.2408	0	1.0903	K02723	photosystem II PsbY protein	psbY
Photosynthesis	TR130112_c0_g1	3321.53	0	661.49	0	0	661.49	0	K03542	photosystem II 22kDa protein	psbS
Photosynthesis	TR1688_c7_g1	3407.42	0	0	7536.16	0	0	1.145	K02115	F-type H+-transporting ATPase subunit gamma	ATPF1G, atpG
Photosynthesis	TR116047_c0_g1	4408.69	0	11421.7	10433.6	0	11421.7	1.2451	K02716	photosystem II oxygen-evolving enhancer protein 1	psbO
Photosynthesis	TR89441_c0_g1	5521.8	0	14005.6	13338.1	0	14005.6	1.2748	K02690	photosystem I P700 chlorophyll a apoprotein A2	psaB
Photosynthesis	TR4086_c0_g1	9489.12	0	22892.8	19672.8	0	22892.8	1.0542	K03541	photosystem II 10kDa protein	psbR
Photosynthesis	TR1631_c7_g1	13928.8	6906.98	0	0	-1.012	0	0	K02111	F-type H+/Na+-transporting ATPase subunit alpha	ATPF1A, atpA	EC:7.1.2.2 7.2.2.1]
Photosynthesis	TR599_c4_g1	16981.8	0	6946.16	0	0	6946.16	0	K02109	F-type H+-transporting ATPase subunit b	ATPF0B, atpF
Photosynthesis	TR2420_c19_g1	23797.3	0	51171.1	47684.8	0	51171.1	1.0051	K02716	photosystem II oxygen-evolving enhancer protein 1	psbO
Photosynthesis - antenna proteins	TR72879_c0_g1	0	0	5.91	0	0	5.91	0	K08913	light-harvesting complex II chlorophyll a/b binding protein 2	LHCB2
Photosynthesis - antenna proteins	TR59531_c0_g1	1.01	0	13.34	0	0	13.34	0	K08907	light-harvesting complex I chlorophyll a/b binding protein 1	LHCA1
Photosynthesis - antenna proteins	TR170392_c0_g1	4.14	20.06	62.24	37.9	2.2771	62.24	3.0038	K08912	light-harvesting complex II chlorophyll a/b binding protein 1	LHCB1
Photosynthesis - antenna proteins	TR20347_c0_g1	9.9	0	32.68	0	0	32.68	0	K08915	light-harvesting complex II chlorophyll a/b binding protein 4	LHCB4
Photosynthesis - antenna proteins	TR6216_c2_g1	12.45	0	0	0	-5.8698	0	0	K08908	light-harvesting complex I chlorophyll a/b binding protein 2	LHCA2
Photosynthesis - antenna proteins	TR75074_c0_g2	23.3	117.18	240.47	156.86	2.3339	240.47	2.5617	K08912	light-harvesting complex II chlorophyll a/b binding protein 1	LHCB1
Photosynthesis - antenna proteins	TR5880_c1_g1	57.36	10.02	27.56	0	-2.5158	27.56	0	K08915	light-harvesting complex II chlorophyll a/b binding protein 4	LHCB4
Photosynthesis - antenna proteins	TR77177_c1_g1	62.64	4.61	0	21.86	-3.7591	0	-1.7128	K08912	light-harvesting complex II chlorophyll a/b binding protein 1	LHCB1
Photosynthesis - antenna proteins	TR10691_c0_g1	267.91	0	1108.7	549.8	0	1108.7	1.0403	K08915	light-harvesting complex II chlorophyll a/b binding protein 4	LHCB4
Photosynthesis - antenna proteins	TR10691_c0_g1	267.91	0	1108.7	549.8	0	1108.7	1.0403	K08915	light-harvesting complex II chlorophyll a/b binding protein 4	LHCB4
Photosynthesis - antenna proteins	TR17063_c0_g1	3031.95	0	6279.33	0	0	6279.33	0	K08912	light-harvesting complex II chlorophyll a/b binding protein 1	LHCB1
Photosynthesis - antenna proteins	TR133390_c0_g1	5315.91	0	10986.1	0	0	10986.1	0	K08912	light-harvesting complex II chlorophyll a/b binding protein 1	LHCB1
Plant hormone signal transduction	TR5406_c5_g1	0	38.56	0	0	7.9831	0	0	K14488	SAUR family protein	SAUR
Plant hormone signal transduction	TR8515_c5_g1	0	196.49	0	0	10.3327	0	0	K13449	pathogenesis-related protein 1	PR1
Plant hormone signal transduction	TR35933_c0_g1	0	0	7.35	0	0	7.35	0	K14491	two-component response regulator ARR-B family	ARR-B
Plant hormone signal transduction	TR40001_c0_g1	0	0	9.59	0	0	9.59	0	K14498	serine/threonine-protein kinase SRK2	SNRK2	EC:2.7.11.1]
Plant hormone signal transduction	TR59869_c3_g1	0	0	9.85	0	0	9.85	0	K13449	pathogenesis-related protein 1	PR1
Plant hormone signal transduction	TR23437_c0_g1	0.29	31.62	10.73	0	6.7351	10.73	0	K14431	transcription factor TGA	TGA
Plant hormone signal transduction	TR32974_c0_g1	0.31	0	37.01	26.38	0	37.01	6.2801	K14431	transcription factor TGA	TGA
Plant hormone signal transduction	TR67196_c0_g1	1.12	102.94	59.08	0	6.5417	59.08	0	K13449	pathogenesis-related protein 1	PR1
Plant hormone signal transduction	TR37083_c0_g1	1.39	35.87	30.38	31.47	4.6992	30.38	4.3131	K14496	abscisic acid receptor PYR/PYL family	PYL
Plant hormone signal transduction	TR12309_c1_g1	1.86	480.39	0	20.72	7.9951	0	3.2488	K13449	pathogenesis-related protein 1	PR1
Plant hormone signal transduction	TR43702_c1_g1	2.54	0	41.58	0	0	41.58	0	K13946	auxin influx carrier (AUX1 LAX family)	AUX1, LAX
Plant hormone signal transduction	TR17907_c0_g1	3.1	0	0	32.18	0	0	3.3569	K14484	auxin-responsive protein IAA	IAA
Plant hormone signal transduction	TR39432_c0_g1	5.06	0	129.92	0	0	129.92	0	K14484	auxin-responsive protein IAA	IAA
Plant hormone signal transduction	TR105834_c0_g1	5.71	53.98	0	55.16	3.2298	0	3.064	K14496	abscisic acid receptor PYR/PYL family	PYL
Plant hormone signal transduction	TR78207_c0_g1	6.63	0	28.15	0	0	28.15	0	K14488	SAUR family protein	SAUR
Plant hormone signal transduction	TR29382_c1_g4	6.83	0	0	0	-5.0066	0	0	K14431	transcription factor TGA	TGA
Plant hormone signal transduction	TR88_c0_g2	9.56	53.97	73.91	63.31	2.4901	73.91	2.5252	K13464	jasmonate ZIM domain-containing protein	JAZ
Plant hormone signal transduction	TR17881_c3_g1	10.76	0	39.43	0	0	39.43	0	K14488	SAUR family protein	SAUR
Plant hormone signal transduction	TR112692_c0_g1	10.93	14155.4	2249.74	0	10.3363	2249.74	0	K13449	pathogenesis-related protein 1	PR1
Plant hormone signal transduction	TR41037_c0_g2	11.08	35.46	0	0	1.6809	0	0	K14506	jasmonic acid-amino synthetase	JAR1_4_6	EC:6.3.2.52]
Plant hormone signal transduction	TR73758_c0_g1	12.24	0.77	0	1.67	-3.989	0	-3.0635	K14487	auxin responsive GH3 gene family	GH3
Plant hormone signal transduction	TR12773_c0_g1	12.32	0.39	0	0	-4.8908	0	0	K14488	SAUR family protein	SAUR
Plant hormone signal transduction	TR50899_c0_g1	12.42	0.38	0	0	-4.9052	0	0	K14488	SAUR family protein	SAUR
Plant hormone signal transduction	TR1444_c2_g1	12.59	0	1047.05	0	0	1047.05	0	K14484	auxin-responsive protein IAA	IAA
Plant hormone signal transduction	TR48668_c0_g1	12.97	0.77	0.72	1.44	-4.0718	0.72	-3.4328	K14487	auxin responsive GH3 gene family	GH3
Plant hormone signal transduction	TR144933_c0_g2	13.14	43.15	115.64	78.44	1.7114	115.64	2.3763	K14492	two-component response regulator ARR-A family	ARR-A
Plant hormone signal transduction	TR41037_c0_g1	14.15	0	57.56	0	0	57.56	0	K14506	jasmonic acid-amino synthetase	JAR1_4_6	EC:6.3.2.52]
Plant hormone signal transduction	TR25826_c0_g1	14.32	40.5	0	47.04	1.4987	0	1.5216	K14488	SAUR family protein	SAUR
Plant hormone signal transduction	TR2491_c7_g1	14.84	0	0	0	-6.1248	0	0	K14509	ethylene receptor	ETR, ERS	EC:2.7.13.-]
Plant hormone signal transduction	TR10844_c1_g1	16.53	0.38	0	0	-5.3182	0	0	K13416	brassinosteroid insensitive 1-associated receptor kinase 1	BAK1	EC:2.7.10.1 2.7.11.1]
Plant hormone signal transduction	TR1248_c1_g2	16.54	265.31	542.98	376.35	4.0014	542.98	4.3046	K14488	SAUR family protein	SAUR
Plant hormone signal transduction	TR33853_c0_g1	18.15	1.16	4.23	0	-3.9724	4.23	0	K14486	auxin response factor	K14486, ARF
Plant hormone signal transduction	TR1857_c1_g1	18.41	66.31	111.41	91.16	1.8461	111.41	2.114	K14488	SAUR family protein	SAUR
Plant hormone signal transduction	TR25652_c0_g2	18.58	138.84	179.83	135.06	2.8946	179.83	2.6614	K14514	ethylene-insensitive protein 3	EIN3
Plant hormone signal transduction	TR23667_c0_g1	19.13	0	0	3.82	0	0	-2.3524	K14490	histidine-containing phosphotransfer peotein	AHP
Plant hormone signal transduction	TR14445_c0_g1	20.25	0	0	55.25	0	0	1.4459	K14486	auxin response factor	K14486, ARF
Plant hormone signal transduction	TR33339_c0_g1	20.83	4.24	2.3	6.5	-2.2987	2.3	-1.8901	K14486	auxin response factor	K14486, ARF
Plant hormone signal transduction	TR16412_c0_g1	21.31	0	0	50.8	0	0	1.2496	K14508	regulatory protein NPR1	NPR1
Plant hormone signal transduction	TR22824_c0_g1	21.77	0	0	5.78	0	0	-1.9232	K14486	auxin response factor	K14486, ARF
Plant hormone signal transduction	TR61821_c1_g1	22.52	0	3.5	0	0	3.5	0	K14494	DELLA protein	DELLA
Plant hormone signal transduction	TR17579_c0_g1	23.28	2.31	0	0	-3.3323	0	0	K14432	ABA responsive element binding factor	ABF
Plant hormone signal transduction	TR899_c3_g1	24.16	1.54	6.11	0	-3.9674	6.11	0	K14498	serine/threonine-protein kinase SRK2	SNRK2	EC:2.7.11.1]
Plant hormone signal transduction	TR22609_c0_g1	25.06	0	447.81	329.36	0	447.81	3.715	K14492	two-component response regulator ARR-A family	ARR-A
Plant hormone signal transduction	TR6294_c0_g1	25.2	91.78	298.78	124.93	1.8609	298.78	2.1121	K14515	EIN3-binding F-box protein	EBF1_2
Plant hormone signal transduction	TR21652_c0_g1	33.29	2.7	6.59	10.72	-3.6248	6.59	-1.8299	K14484	auxin-responsive protein IAA	IAA
Plant hormone signal transduction	TR22838_c0_g1	33.55	0	0	1.6	-7.3014	0	-4.5313	K14508	regulatory protein NPR1	NPR1
Plant hormone signal transduction	TR13191_c1_g1	36.08	162.27	0	122.94	2.1682	0	1.5765	K14496	abscisic acid receptor PYR/PYL family	PYL
Plant hormone signal transduction	TR77861_c0_g1	36.65	0	0.36	12.87	-7.4286	0.36	-1.7116	K14486	auxin response factor	K14486, ARF
Plant hormone signal transduction	TR3746_c0_g1	37.88	266.11	304.93	156.73	2.8089	304.93	1.8527	K14431	transcription factor TGA	TGA
Plant hormone signal transduction	TR24731_c0_g1	38.1	397.27	332.19	123.92	3.3828	332.19	1.5106	K14488	SAUR family protein	SAUR
Plant hormone signal transduction	TR5847_c0_g3	39.13	0	0	8.78	0	0	-2.1821	K14484	auxin-responsive protein IAA	IAA
Plant hormone signal transduction	TR7492_c0_g1	40.31	94.84	0	105.9	1.2348	0	1.1967	K14496	abscisic acid receptor PYR/PYL family	PYL
Plant hormone signal transduction	TR12309_c0_g1	41.07	0	0	2.98	-7.594	0	-3.9696	K13449	pathogenesis-related protein 1	PR1
Plant hormone signal transduction	TR16785_c0_g1	42.67	0	0	131.98	0	0	1.6296	K14487	auxin responsive GH3 gene family	GH3
Plant hormone signal transduction	TR89705_c0_g1	43.09	13.47	17.76	0	-1.6761	17.76	0	K14486	auxin response factor	K14486, ARF
Plant hormone signal transduction	TR13287_c0_g1	44.84	15.81	12.36	0	-1.5033	12.36	0	K14504	xyloglucan:xyloglucosyl transferase TCH4	TCH4	EC:2.4.1.207]
Plant hormone signal transduction	TR19610_c0_g1	45.26	2.7	19.69	17.85	-4.0673	19.69	-1.5284	K14432	ABA responsive element binding factor	ABF
Plant hormone signal transduction	TR16427_c0_g1	51.77	16.2	0	0	-1.6756	0	0	K14484	auxin-responsive protein IAA	IAA
Plant hormone signal transduction	TR9232_c0_g1	55.76	10.02	24.79	30.18	-2.4759	24.79	-1.0904	K14484	auxin-responsive protein IAA	IAA
Plant hormone signal transduction	TR70571_c0_g1	56.61	256.04	1007.35	499.25	2.1735	1007.35	2.941	K14488	SAUR family protein	SAUR
Plant hormone signal transduction	TR7201_c0_g1	57.37	0	13.8	24.48	0	13.8	-1.2261	K14492	two-component response regulator ARR-A family	ARR-A
Plant hormone signal transduction	TR65230_c0_g1	60.48	0	12.43	33.2	-8.1517	12.43	-1.066	K14484	auxin-responsive protein IAA	IAA
Plant hormone signal transduction	TR4311_c0_g1	62.73	1568.35	1575.49	1015.28	4.6432	1575.49	3.8156	K14488	SAUR family protein	SAUR
Plant hormone signal transduction	TR10703_c0_g1	63.87	3.47	23.35	0	-4.2019	23.35	0	K14490	histidine-containing phosphotransfer peotein	AHP
Plant hormone signal transduction	TR37221_c0_g1	64.05	0	137.01	0	0	137.01	0	K14506	jasmonic acid-amino synthetase	JAR1_4_6	EC:6.3.2.52]
Plant hormone signal transduction	TR30806_c1_g1	69.65	32.78	0	0	-1.087	0	0	K14494	DELLA protein	DELLA
Plant hormone signal transduction	TR8346_c0_g1	73.37	14.26	18.07	0	-2.3622	18.07	0	K14504	xyloglucan:xyloglucosyl transferase TCH4	TCH4	EC:2.4.1.207]
Plant hormone signal transduction	TR52763_c0_g1	81.75	0	23.66	35.71	0	23.66	-1.201	K14506	jasmonic acid-amino synthetase	JAR1_4_6	EC:6.3.2.52]
Plant hormone signal transduction	TR86936_c0_g1	82.97	23.13	0	0	-1.8431	0	0	K14497	protein phosphatase 2C	PP2C	EC:3.1.3.16]
Plant hormone signal transduction	TR3939_c4_g1	94.2	0	211.55	0	0	211.55	0	K13422	transcription factor MYC2	MYC2
Plant hormone signal transduction	TR10690_c0_g2	98.06	8.87	16.8	28.93	-3.4668	16.8	-1.9684	K14499	BRI1 kinase inhibitor 1	BKI1
Plant hormone signal transduction	TR32125_c0_g1	102.4	20.06	23.37	42.94	-2.3514	23.37	-1.4477	K14486	auxin response factor	K14486, ARF
Plant hormone signal transduction	TR2491_c0_g1	111.93	240.24	257.25	0	1.1016	257.25	0	K14509	ethylene receptor	ETR, ERS	EC:2.7.13.-]
Plant hormone signal transduction	TR1589_c1_g1	125.9	311.14	642.84	459.1	1.3034	642.84	1.6687	K14492	two-component response regulator ARR-A family	ARR-A
Plant hormone signal transduction	TR4963_c0_g2	126.25	31.62	0	0	-1.9967	0	0	K14486	auxin response factor	K14486, ARF
Plant hormone signal transduction	TR8960_c0_g1	136.52	748.09	871.88	705.3	2.4531	871.88	2.1734	K14488	SAUR family protein	SAUR
Plant hormone signal transduction	TR3294_c1_g2	141.15	566.1	0	0	2.0024	0	0	K14487	auxin responsive GH3 gene family	GH3
Plant hormone signal transduction	TR45056_c0_g1	146.26	307.35	486.91	570.79	1.0692	486.91	1.7664	K14516	ethylene-responsive transcription factor 1	ERF1
Plant hormone signal transduction	TR2059_c2_g1	148.77	331.97	0	72.83	1.1589	0	-1.2297	K13946	auxin influx carrier (AUX1 LAX family)	AUX1, LAX
Plant hormone signal transduction	TR126532_c0_g1	162.1	8.87	0	32.14	-4.1916	0	-2.5048	K14497	protein phosphatase 2C	PP2C	EC:3.1.3.16]
Plant hormone signal transduction	TR44713_c0_g1	162.49	2106.19	1608.09	1275.83	3.6956	1608.09	2.7751	K14488	SAUR family protein	SAUR
Plant hormone signal transduction	TR5060_c2_g1	164.6	335.8	498.27	806.87	1.0266	498.27	2.0955	K14516	ethylene-responsive transcription factor 1	ERF1
Plant hormone signal transduction	TR308_c10_g1	166.23	0	37.22	0	0	37.22	0	K14505	cyclin D3, plant	CYCD3
Plant hormone signal transduction	TR1111_c2_g1	166.51	348.11	0	424.8	1.0637	0	1.1559	K14484	auxin-responsive protein IAA	IAA
Plant hormone signal transduction	TR5381_c3_g1	190.8	56.27	82.81	86.25	-1.7608	82.81	-1.34	K14484	auxin-responsive protein IAA	IAA
Plant hormone signal transduction	TR2216_c2_g1	201.52	725.65	536.8	565.3	1.8469	536.8	1.2926	K16189	phytochrome-interacting factor 4	PIF4
Plant hormone signal transduction	TR5302_c0_g2	217.62	0	752.7	537.45	0	752.7	1.3089	K14432	ABA responsive element binding factor	ABF
Plant hormone signal transduction	TR10874_c0_g2	222.28	540.95	0	0	1.2817	0	0	K14488	SAUR family protein	SAUR
Plant hormone signal transduction	TR5302_c0_g3	227.93	0	24.43	107.78	0	24.43	-1.0797	K14432	ABA responsive element binding factor	ABF
Plant hormone signal transduction	TR1255_c0_g1	251.98	44.74	0	0	-2.4937	0	0	K14497	protein phosphatase 2C	PP2C	EC:3.1.3.16]
Plant hormone signal transduction	TR7179_c0_g2	255.03	40.86	60.64	68.67	-2.6412	60.64	-2.0866	K14498	serine/threonine-protein kinase SRK2	SNRK2	EC:2.7.11.1]
Plant hormone signal transduction	TR1111_c43_g1	263.61	2.32	19.38	132.59	-6.8324	19.38	-1.1872	K14484	auxin-responsive protein IAA	IAA
Plant hormone signal transduction	TR3833_c0_g2	264.25	50.13	0	0	-2.3981	0	0	K14484	auxin-responsive protein IAA	IAA
Plant hormone signal transduction	TR1170_c2_g1	273.67	0	82.23	0	0	82.23	0	K14490	histidine-containing phosphotransfer peotein	AHP
Plant hormone signal transduction	TR1759_c1_g2	274.96	562.15	0	0	1.0327	0	0	K14503	brassinosteroid resistant 1/2	BZR1_2
Plant hormone signal transduction	TR1054_c2_g1	281.75	679.1	826.43	0	1.2685	826.43	0	K14488	SAUR family protein	SAUR
Plant hormone signal transduction	TR1054_c2_g1	281.75	679.1	826.43	0	1.2685	826.43	0	K14488	SAUR family protein	SAUR
Plant hormone signal transduction	TR8924_c0_g1	286.61	92.88	0	0	-1.6254	0	0	K14486	auxin response factor	K14486, ARF
Plant hormone signal transduction	TR7616_c0_g1	293.22	84.46	143.09	156.86	-1.7948	143.09	-1.0945	K14484	auxin-responsive protein IAA	IAA
Plant hormone signal transduction	TR6166_c0_g2	295.07	123.38	166.87	113.09	-1.2577	166.87	-1.5697	K12126	phytochrome-interacting factor 3	PIF3
Plant hormone signal transduction	TR2144_c3_g2	302.92	127.24	165.49	157.41	-1.251	165.49	-1.1409	K14497	protein phosphatase 2C	PP2C	EC:3.1.3.16]
Plant hormone signal transduction	TR8244_c0_g2	303.22	0	0	110.54	0	0	-1.452	K14432	ABA responsive element binding factor	ABF
Plant hormone signal transduction	TR191_c3_g1	303.54	20.83	0	45.29	-3.8655	0	-2.9292	K14508	regulatory protein NPR1	NPR1
Plant hormone signal transduction	TR14154_c0_g1	307.2	44.36	69.7	108.15	-2.7915	69.7	-1.7029	K14492	two-component response regulator ARR-A family	ARR-A
Plant hormone signal transduction	TR2963_c0_g1	317.94	718.84	785.77	931.55	1.1783	785.77	1.3579	K14484	auxin-responsive protein IAA	IAA
Plant hormone signal transduction	TR26735_c0_g1	327.8	85.21	147.84	49.13	-1.9437	147.84	-2.9177	K14491	two-component response regulator ARR-B family	ARR-B
Plant hormone signal transduction	TR43702_c0_g1	335.91	45.91	77.67	97.1	-2.8716	77.67	-1.9864	K13946	auxin influx carrier (AUX1 LAX family)	AUX1, LAX
Plant hormone signal transduction	TR10690_c0_g1	346.81	27	49.23	91.82	-3.6837	49.23	-2.1157	K14499	BRI1 kinase inhibitor 1	BKI1
Plant hormone signal transduction	TR3203_c2_g1	354.17	1532.08	1295.25	1440	2.1115	1295.25	1.8269	K14496	abscisic acid receptor PYR/PYL family	PYL
Plant hormone signal transduction	TR4627_c0_g1	402.56	878.74	0	0	1.1251	0	0	K14512	mitogen-activated protein kinase 6	MPK6	EC:2.7.11.24]
Plant hormone signal transduction	TR3904_c1_g1	421.98	0	956.25	0	0	956.25	0	K14508	regulatory protein NPR1	NPR1
Plant hormone signal transduction	TR5212_c1_g1	440.89	0	158.84	0	0	158.84	0	K13464	jasmonate ZIM domain-containing protein	JAZ
Plant hormone signal transduction	TR889_c1_g3	561.44	234.46	269.89	197.25	-1.2603	269.89	-1.704	K12126	phytochrome-interacting factor 3	PIF3
Plant hormone signal transduction	TR13644_c0_g1	612.39	217.48	0	0	-1.4932	0	0	K14494	DELLA protein	DELLA
Plant hormone signal transduction	TR6212_c1_g1	714.04	286.1	305.56	322.94	-1.3197	305.56	-1.3391	K14491	two-component response regulator ARR-B family	ARR-B
Plant hormone signal transduction	TR7179_c0_g1	717.66	0	300.46	0	0	300.46	0	K14498	serine/threonine-protein kinase SRK2	SNRK2	EC:2.7.11.1]
Plant hormone signal transduction	TR510_c3_g1	768.93	150.79	327.79	333.62	-2.3504	327.79	-1.3992	K14486	auxin response factor	K14486, ARF
Plant hormone signal transduction	TR5417_c0_g1	840.27	259.08	412.94	350.1	-1.6973	412.94	-1.4553	K14497	protein phosphatase 2C	PP2C	EC:3.1.3.16]
Plant hormone signal transduction	TR10834_c0_g1	869	222.11	311.99	362.55	-1.9682	311.99	-1.4571	K14484	auxin-responsive protein IAA	IAA
Plant hormone signal transduction	TR6601_c0_g1	921.58	89.06	186.99	236.07	-3.3712	186.99	-2.1599	K14484	auxin-responsive protein IAA	IAA
Plant hormone signal transduction	TR4001_c0_g1	962.34	0	473.67	0	0	473.67	0	K14486	auxin response factor	K14486, ARF
Plant hormone signal transduction	TR11178_c0_g1	1419.14	573.78	0	0	-1.3065	0	0	K13946	auxin influx carrier (AUX1 LAX family)	AUX1, LAX
Plant hormone signal transduction	TR1656_c0_g2	1573.75	6071.49	6939.18	4327.19	1.9474	6939.18	1.2641	K13449	pathogenesis-related protein 1	PR1
Plant hormone signal transduction	TR6358_c1_g1	1609.52	369.06	634.3	778.58	-2.1248	634.3	-1.2428	K14497	protein phosphatase 2C	PP2C	EC:3.1.3.16]
Plant hormone signal transduction	TR233_c0_g1	1658.9	800.58	0	881.71	-1.0513	0	-1.1055	K14486	auxin response factor	K14486, ARF
Plant hormone signal transduction	TR359_c1_g2	1767.91	841.88	0	947.37	-1.0702	0	-1.0926	K14494	DELLA protein	DELLA
Plant hormone signal transduction	TR1644_c2_g1	2053.71	5570.79	0	4878.42	1.4393	0	1.0529	K14496	abscisic acid receptor PYR/PYL family	PYL
Plant hormone signal transduction	TR3444_c0_g2	2419.08	463.21	600.39	0	-2.3849	600.39	0	K14484	auxin-responsive protein IAA	IAA
Plant hormone signal transduction	TR771_c0_g1	3056.11	1470.39	0	0	-1.0556	0	0	K14484	auxin-responsive protein IAA	IAA
Plant hormone signal transduction	TR2095_c6_g1	3250.24	12806.1	13225.7	8126.42	1.978	13225.7	1.1272	K13449	pathogenesis-related protein 1	PR1
Plant hormone signal transduction	TR510_c0_g2	5220.81	2096.98	2828.14	2385.23	-1.316	2828.14	-1.324	K14486	auxin response factor	K14486, ARF
Plant hormone signal transduction	TR2550_c0_g1	5608.53	2495.69	2616	1964.82	-1.1682	2616	-1.7069	K14432	ABA responsive element binding factor	ABF
Plant-pathogen interaction	TR103220_c0_g2	0	25.43	0	0	7.3829	0	0	K13457	disease resistance protein RPM1	RPM1, RPS3
Plant-pathogen interaction	TR188471_c0_g3	0	8.09	6.19	0	5.7301	6.19	0	K13459	disease resistance protein RPS2	RPS2
Plant-pathogen interaction	TR19542_c1_g3	0	6.16	0	0	5.3372	0	0	K13459	disease resistance protein RPS2	RPS2
Plant-pathogen interaction	TR22121_c0_g1	0	31.99	7.93	0	7.7138	7.93	0	K13459	disease resistance protein RPS2	RPS2
Plant-pathogen interaction	TR3547_c0_g2	0	17.74	0	0	6.8629	0	0	K13459	disease resistance protein RPS2	RPS2
Plant-pathogen interaction	TR57170_c0_g1	0	6.94	0	0	5.5097	0	0	K13459	disease resistance protein RPS2	RPS2
Plant-pathogen interaction	TR6372_c2_g1	0	6.55	0	0	5.4252	0	0	K13459	disease resistance protein RPS2	RPS2
Plant-pathogen interaction	TR8515_c5_g1	0	196.49	0	0	10.3327	0	0	K13449	pathogenesis-related protein 1	PR1
Plant-pathogen interaction	TR13811_c2_g1	0	0	27.52	0	0	27.52	0	K04079	molecular chaperone HtpG	HSP90A, htpG
Plant-pathogen interaction	TR15214_c1_g1	0	0	8.23	0	0	8.23	0	K13457	disease resistance protein RPM1	RPM1, RPS3
Plant-pathogen interaction	TR167868_c0_g1	0	0	6.69	0	0	6.69	0	K13457	disease resistance protein RPM1	RPM1, RPS3
Plant-pathogen interaction	TR168288_c0_g1	0	0	11.52	0	0	11.52	0	K02183	calmodulin	CALM
Plant-pathogen interaction	TR184265_c0_g2	0	0	7.4	0	0	7.4	0	K04079	molecular chaperone HtpG	HSP90A, htpG
Plant-pathogen interaction	TR35410_c0_g1	0	0	12.19	0	0	12.19	0	K13459	disease resistance protein RPS2	RPS2
Plant-pathogen interaction	TR3899_c2_g1	0	0	6.73	0	0	6.73	0	K13457	disease resistance protein RPM1	RPM1, RPS3
Plant-pathogen interaction	TR54954_c0_g1	0	0	6.49	0	0	6.49	0	K13457	disease resistance protein RPM1	RPM1, RPS3
Plant-pathogen interaction	TR59869_c3_g1	0	0	9.85	0	0	9.85	0	K13449	pathogenesis-related protein 1	PR1
Plant-pathogen interaction	TR71531_c1_g1	0	0	6.99	0	0	6.99	0	K13457	disease resistance protein RPM1	RPM1, RPS3
Plant-pathogen interaction	TR77693_c0_g1	0	0	7.4	0	0	7.4	0	K04079	molecular chaperone HtpG	HSP90A, htpG
Plant-pathogen interaction	TR83083_c0_g1	0	0	14.5	0	0	14.5	0	K13457	disease resistance protein RPM1	RPM1, RPS3
Plant-pathogen interaction	TR12684_c2_g1	0	0	0	7.2	0	0	5.372	K13457	disease resistance protein RPM1	RPM1, RPS3
Plant-pathogen interaction	TR11723_c0_g1	0.27	8.87	0	0	4.9014	0	0	K13459	disease resistance protein RPS2	RPS2
Plant-pathogen interaction	TR141886_c0_g1	0.27	10.41	0	0	5.1328	0	0	K09487	heat shock protein 90kDa beta	HSP90B, TRA1
Plant-pathogen interaction	TR70315_c0_g1	0.27	30.09	0	0	6.6637	0	0	K13459	disease resistance protein RPS2	RPS2
Plant-pathogen interaction	TR69603_c0_g1	0.29	8.88	0	0	4.9021	0	0	K13427	nitric-oxide synthase, plant	NOA1	EC:1.14.13.39]
Plant-pathogen interaction	TR104909_c0_g1	0.31	0	14.45	0	0	14.45	0	K13457	disease resistance protein RPM1	RPM1, RPS3
Plant-pathogen interaction	TR1344_c2_g1	0.31	0	34.61	0	0	34.61	0	K13457	disease resistance protein RPM1	RPM1, RPS3
Plant-pathogen interaction	TR184265_c0_g1	0.31	0	21.09	0	0	21.09	0	K04079	molecular chaperone HtpG	HSP90A, htpG
Plant-pathogen interaction	TR20047_c0_g1	0.31	0	16.69	36.49	0	16.69	6.7495	K13457	disease resistance protein RPM1	RPM1, RPS3
Plant-pathogen interaction	TR113_c6_g1	0.53	33.94	21.36	22.69	5.948	21.36	5.1742	K13457	disease resistance protein RPM1	RPM1, RPS3
Plant-pathogen interaction	TR24190_c0_g1	0.53	11.19	0	0	4.3546	0	0	K13457	disease resistance protein RPM1	RPM1, RPS3
Plant-pathogen interaction	TR24318_c0_g1	0.53	20.83	11.74	11.9	5.2467	11.74	4.249	K13459	disease resistance protein RPS2	RPS2
Plant-pathogen interaction	TR40957_c0_g2	0.56	53.2	34.16	0	6.5898	34.16	0	K13457	disease resistance protein RPM1	RPM1, RPS3
Plant-pathogen interaction	TR18379_c0_g1	0.61	0	14.57	0	0	14.57	0	K05391	cyclic nucleotide gated channel, plant	CNGC
Plant-pathogen interaction	TR3855_c0_g1	0.61	0	26.68	21.59	0	26.68	5.0984	K02183	calmodulin	CALM
Plant-pathogen interaction	TR104509_c0_g1	0.64	0	11.57	0	0	11.57	0	K13457	disease resistance protein RPM1	RPM1, RPS3
Plant-pathogen interaction	TR113936_c0_g1	0.83	38.55	0	0	5.5412	0	0	K13459	disease resistance protein RPS2	RPS2
Plant-pathogen interaction	TR141133_c0_g1	0.95	0	11.39	0	0	11.39	0	K13457	disease resistance protein RPM1	RPM1, RPS3
Plant-pathogen interaction	TR16974_c0_g1	0.98	0	35.82	17.66	0	35.82	4.2163	K13459	disease resistance protein RPS2	RPS2
Plant-pathogen interaction	TR10105_c0_g2	1.06	18.89	14.9	13.4	4.1128	14.9	3.4232	K13457	disease resistance protein RPM1	RPM1, RPS3
Plant-pathogen interaction	TR113_c1_g2	1.06	26.6	25.55	22.69	4.6042	25.55	4.1792	K13457	disease resistance protein RPM1	RPM1, RPS3
Plant-pathogen interaction	TR67196_c0_g1	1.12	102.94	59.08	0	6.5417	59.08	0	K13449	pathogenesis-related protein 1	PR1
Plant-pathogen interaction	TR47608_c0_g1	1.28	0	26.59	0	0	26.59	0	K13457	disease resistance protein RPM1	RPM1, RPS3
Plant-pathogen interaction	TR109126_c0_g1	1.39	32.78	0	0	4.5677	0	0	K13457	disease resistance protein RPM1	RPM1, RPS3
Plant-pathogen interaction	TR10020_c1_g1	1.41	19.66	0	0	3.8223	0	0	K13424	WRKY transcription factor 33	WRKY33
Plant-pathogen interaction	TR30309_c0_g1	1.44	28.9	0	0	4.3721	0	0	K13459	disease resistance protein RPS2	RPS2
Plant-pathogen interaction	TR195100_c0_g1	1.54	0	18.47	0	0	18.47	0	K04079	molecular chaperone HtpG	HSP90A, htpG
Plant-pathogen interaction	TR52637_c0_g1	1.63	28.14	0	18.23	4.0925	0	3.2709	K13459	disease resistance protein RPS2	RPS2
Plant-pathogen interaction	TR53848_c0_g1	1.85	0	14.63	0	0	14.63	0	K13457	disease resistance protein RPM1	RPM1, RPS3
Plant-pathogen interaction	TR12309_c1_g1	1.86	480.39	0	20.72	7.9951	0	3.2488	K13449	pathogenesis-related protein 1	PR1
Plant-pathogen interaction	TR128141_c0_g1	1.87	0	13.04	0	0	13.04	0	K13459	disease resistance protein RPS2	RPS2
Plant-pathogen interaction	TR42800_c0_g1	1.9	0	17.2	0	0	17.2	0	K13412	calcium-dependent protein kinase	CPK	EC:2.7.11.1]
Plant-pathogen interaction	TR58789_c0_g1	1.92	16.98	0	0	3.1377	0	0	K13457	disease resistance protein RPM1	RPM1, RPS3
Plant-pathogen interaction	TR25048_c0_g1	2.16	40.86	54.17	20.98	4.2182	54.17	3.0617	K13459	disease resistance protein RPS2	RPS2
Plant-pathogen interaction	TR49761_c0_g1	2.18	0	17.96	0	0	17.96	0	K13448	calcium-binding protein CML	CML
Plant-pathogen interaction	TR27514_c0_g1	2.23	0	22.05	0	0	22.05	0	K13459	disease resistance protein RPS2	RPS2
Plant-pathogen interaction	TR7833_c1_g1	2.23	0	0	20.53	0	0	3.2136	K13457	disease resistance protein RPM1	RPM1, RPS3
Plant-pathogen interaction	TR17437_c0_g1	2.29	0	34.68	0	0	34.68	0	K13448	calcium-binding protein CML	CML
Plant-pathogen interaction	TR8452_c0_g1	2.46	59.41	19.89	0	4.5837	19.89	0	K13457	disease resistance protein RPM1	RPM1, RPS3
Plant-pathogen interaction	TR62449_c0_g1	2.51	0	0	20.55	0	0	3.0271	K13459	disease resistance protein RPS2	RPS2
Plant-pathogen interaction	TR101265_c0_g1	2.72	27.77	0	0	3.3398	0	0	K13457	disease resistance protein RPM1	RPM1, RPS3
Plant-pathogen interaction	TR34192_c0_g1	3.43	0	0	19.31	0	0	2.4796	K13459	disease resistance protein RPS2	RPS2
Plant-pathogen interaction	TR1610_c1_g1	3.62	40.12	60.49	36.45	3.4772	60.49	3.1386	K13457	disease resistance protein RPM1	RPM1, RPS3
Plant-pathogen interaction	TR27698_c0_g1	3.68	0	188.33	0	0	188.33	0	K13448	calcium-binding protein CML	CML
Plant-pathogen interaction	TR10105_c0_g1	3.84	45.87	27.91	0	3.5738	27.91	0	K13457	disease resistance protein RPM1	RPM1, RPS3
Plant-pathogen interaction	TR50065_c0_g1	3.85	23.51	29.58	0	2.6091	29.58	0	K13457	disease resistance protein RPM1	RPM1, RPS3
Plant-pathogen interaction	TR6261_c1_g2	3.86	139.26	0	0	5.1719	0	0	K13459	disease resistance protein RPS2	RPS2
Plant-pathogen interaction	TR128753_c0_g1	3.88	33.93	0	0	3.1322	0	0	K13459	disease resistance protein RPS2	RPS2
Plant-pathogen interaction	TR39346_c0_g1	4	59.77	0	0	3.9331	0	0	K13448	calcium-binding protein CML	CML
Plant-pathogen interaction	TR55157_c0_g1	4.11	18.51	0	0	2.1659	0	0	K13459	disease resistance protein RPS2	RPS2
Plant-pathogen interaction	TR7833_c0_g2	4.14	25.84	0	0	2.6426	0	0	K13457	disease resistance protein RPM1	RPM1, RPS3
Plant-pathogen interaction	TR48714_c0_g1	4.29	25.84	0	77.41	2.5751	0	3.9648	K02183	calmodulin	CALM
Plant-pathogen interaction	TR8348_c0_g1	4.57	163.52	48.16	29.8	5.131	48.16	2.4952	K13412	calcium-dependent protein kinase	CPK	EC:2.7.11.1]
Plant-pathogen interaction	TR2730_c0_g1	4.91	31.61	42.04	30.85	2.6785	42.04	2.447	K05391	cyclic nucleotide gated channel, plant	CNGC
Plant-pathogen interaction	TR124291_c0_g1	5.05	23.52	0	0	2.231	0	0	K13457	disease resistance protein RPM1	RPM1, RPS3
Plant-pathogen interaction	TR138839_c0_g1	5.72	0	0	25.01	0	0	2.1346	K13459	disease resistance protein RPS2	RPS2
Plant-pathogen interaction	TR18162_c0_g1	6.33	30.46	0	27.98	2.2652	0	1.9489	K13457	disease resistance protein RPM1	RPM1, RPS3
Plant-pathogen interaction	TR47462_c0_g1	6.34	23.9	0	0	1.914	0	0	K13457	disease resistance protein RPM1	RPM1, RPS3
Plant-pathogen interaction	TR2605_c0_g1	6.71	124.57	68.44	93.59	4.1893	68.44	3.582	K13459	disease resistance protein RPS2	RPS2
Plant-pathogen interaction	TR9230_c0_g1	6.83	0	68.03	98.06	0	68.03	3.8404	K02183	calmodulin	CALM
Plant-pathogen interaction	TR84240_c0_g1	7.21	0	0	0	0	0	-5.2806	K09487	heat shock protein 90kDa beta	HSP90B, TRA1
Plant-pathogen interaction	TR13725_c0_g1	7.27	33.54	0	0	2.2149	0	0	K13457	disease resistance protein RPM1	RPM1, RPS3
Plant-pathogen interaction	TR53905_c3_g1	7.75	0	0	0	-5.1868	0	0	K13459	disease resistance protein RPS2	RPS2
Plant-pathogen interaction	TR16028_c1_g1	7.97	42.02	0	0	2.3958	0	0	K13457	disease resistance protein RPM1	RPM1, RPS3
Plant-pathogen interaction	TR16522_c0_g1	8.8	0	0	0	-5.3714	0	0	K13457	disease resistance protein RPM1	RPM1, RPS3
Plant-pathogen interaction	TR8559_c0_g1	9	164.27	41.71	0	4.1782	41.71	0	K13457	disease resistance protein RPM1	RPM1, RPS3
Plant-pathogen interaction	TR150454_c0_g1	9.43	0	0	0.36	0	0	-4.707	K13459	disease resistance protein RPS2	RPS2
Plant-pathogen interaction	TR37326_c0_g1	9.63	0.38	0	0	-4.5394	0	0	K13457	disease resistance protein RPM1	RPM1, RPS3
Plant-pathogen interaction	TR29076_c0_g1	9.89	0	0.34	0	0	0.34	0	K13459	disease resistance protein RPS2	RPS2
Plant-pathogen interaction	TR142516_c0_g1	9.98	0	32.99	0	0	32.99	0	K13457	disease resistance protein RPM1	RPM1, RPS3
Plant-pathogen interaction	TR37628_c0_g1	10.02	0	35.73	0	0	35.73	0	K13447	respiratory burst oxidase	RBOH	EC:1.6.3.- 1.11.1.-]
Plant-pathogen interaction	TR60123_c0_g1	10.34	0.38	0.67	0.95	-4.6383	0.67	-3.5783	K13459	disease resistance protein RPS2	RPS2
Plant-pathogen interaction	TR57527_c0_g1	10.75	0	47.18	0	0	47.18	0	K13427	nitric-oxide synthase, plant	NOA1	EC:1.14.13.39]
Plant-pathogen interaction	TR112692_c0_g1	10.93	14155.4	2249.74	0	10.3363	2249.74	0	K13449	pathogenesis-related protein 1	PR1
Plant-pathogen interaction	TR32321_c0_g1	10.95	48.97	98.4	88.8	2.1566	98.4	2.8204	K13447	respiratory burst oxidase	RBOH	EC:1.6.3.- 1.11.1.-]
Plant-pathogen interaction	TR32319_c0_g1	11.38	0	34.89	0	0	34.89	0	K13459	disease resistance protein RPS2	RPS2
Plant-pathogen interaction	TR1344_c1_g1	11.54	0	46.87	40.73	0	46.87	1.8139	K13457	disease resistance protein RPM1	RPM1, RPS3
Plant-pathogen interaction	TR14423_c0_g1	11.99	50.14	37.06	49.97	2.0703	37.06	1.8764	K13457	disease resistance protein RPM1	RPM1, RPS3
Plant-pathogen interaction	TR19625_c0_g1	12.03	0	0	0.65	-5.8223	0	-4.3716	K13459	disease resistance protein RPS2	RPS2
Plant-pathogen interaction	TR62374_c0_g2	12.14	0	0	0	-5.8345	0	0	K13459	disease resistance protein RPS2	RPS2
Plant-pathogen interaction	TR5202_c4_g1	12.49	0	0	55.94	0	0	2.1546	K13457	disease resistance protein RPM1	RPM1, RPS3
Plant-pathogen interaction	TR4194_c1_g1	12.56	0	0.68	0	-5.8819	0.68	0	K13459	disease resistance protein RPS2	RPS2
Plant-pathogen interaction	TR20560_c1_g1	12.6	0	0.34	0	-5.8895	0.34	0	K13457	disease resistance protein RPM1	RPM1, RPS3
Plant-pathogen interaction	TR20216_c0_g1	12.75	0	40	0	0	40	0	K13436	pto-interacting protein 1	PTI1	EC:2.7.11.1]
Plant-pathogen interaction	TR12092_c0_g1	12.87	48.97	0	0	1.9233	0	0	K13457	disease resistance protein RPM1	RPM1, RPS3
Plant-pathogen interaction	TR69528_c1_g2	13.22	0	84.35	54.32	0	84.35	2.0376	K13457	disease resistance protein RPM1	RPM1, RPS3
Plant-pathogen interaction	TR70587_c0_g1	13.22	0	0.98	0	0	0.98	0	K13457	disease resistance protein RPM1	RPM1, RPS3
Plant-pathogen interaction	TR5202_c3_g1	13.71	122.22	105.17	111.97	3.1519	105.17	2.8265	K13457	disease resistance protein RPM1	RPM1, RPS3
Plant-pathogen interaction	TR17675_c0_g1	13.91	0	53.45	0	0	53.45	0	K13457	disease resistance protein RPM1	RPM1, RPS3
Plant-pathogen interaction	TR62852_c0_g1	14.23	0	0.7	0.3	0	0.7	-5.2963	K04079	molecular chaperone HtpG	HSP90A, htpG
Plant-pathogen interaction	TR8483_c0_g1	15.24	43.98	0	0	1.5309	0	0	K13457	disease resistance protein RPM1	RPM1, RPS3
Plant-pathogen interaction	TR22062_c0_g1	16.27	58.21	50.86	60.37	1.8385	50.86	1.7023	K13459	disease resistance protein RPS2	RPS2
Plant-pathogen interaction	TR45165_c0_g1	16.31	153.49	0	68.88	3.2228	0	1.8756	K13457	disease resistance protein RPM1	RPM1, RPS3
Plant-pathogen interaction	TR13268_c0_g1	16.52	0	50.85	51.77	0	50.85	1.6412	K13457	disease resistance protein RPM1	RPM1, RPS3
Plant-pathogen interaction	TR10844_c1_g1	16.53	0.38	0	0	-5.3182	0	0	K13416	brassinosteroid insensitive 1-associated receptor kinase 1	BAK1	EC:2.7.10.1 2.7.11.1]
Plant-pathogen interaction	TR2188_c0_g1	17.24	0	409.58	0	0	409.58	0	K02183	calmodulin	CALM
Plant-pathogen interaction	TR4048_c1_g1	18.57	0.77	0.98	0	-4.5894	0.98	0	K13457	disease resistance protein RPM1	RPM1, RPS3
Plant-pathogen interaction	TR16366_c0_g1	19.23	2.7	4.55	0	-2.8308	4.55	0	K09487	heat shock protein 90kDa beta	HSP90B, TRA1
Plant-pathogen interaction	TR78052_c0_g1	19.52	3.46	0.34	0	-2.4943	0.34	0	K13459	disease resistance protein RPS2	RPS2
Plant-pathogen interaction	TR33454_c0_g1	19.71	0.38	2.3	5.72	-5.5734	2.3	-1.9858	K13448	calcium-binding protein CML	CML
Plant-pathogen interaction	TR16054_c0_g1	19.99	75.95	60.67	120.58	1.9216	60.67	2.3946	K13457	disease resistance protein RPM1	RPM1, RPS3
Plant-pathogen interaction	TR21636_c0_g1	20.33	54.73	0	0	1.4326	0	0	K13457	disease resistance protein RPM1	RPM1, RPS3
Plant-pathogen interaction	TR27637_c1_g1	20.5	0	0.65	0	-6.5918	0.65	0	K13457	disease resistance protein RPM1	RPM1, RPS3
Plant-pathogen interaction	TR16948_c0_g1	20.88	3.86	0	0	-2.4379	0	0	K13459	disease resistance protein RPS2	RPS2
Plant-pathogen interaction	TR8245_c0_g1	21.13	72.09	52.18	55.77	1.7675	52.18	1.2052	K13457	disease resistance protein RPM1	RPM1, RPS3
Plant-pathogen interaction	TR3701_c6_g1	21.99	4.24	0	0	-2.3755	0	0	K13459	disease resistance protein RPS2	RPS2
Plant-pathogen interaction	TR23121_c0_g1	22.81	80.98	0	0	1.8202	0	0	K13457	disease resistance protein RPM1	RPM1, RPS3
Plant-pathogen interaction	TR320_c0_g1	23.54	0	0	110.73	0	0	2.2298	K13459	disease resistance protein RPS2	RPS2
Plant-pathogen interaction	TR1841_c2_g1	23.56	126.87	98.78	164.41	2.4213	98.78	2.6018	K13457	disease resistance protein RPM1	RPM1, RPS3
Plant-pathogen interaction	TR1012_c0_g1	24.15	170.49	0	0	2.8155	0	0	K13457	disease resistance protein RPM1	RPM1, RPS3
Plant-pathogen interaction	TR18829_c0_g1	25.05	0.38	0.62	0	-5.9161	0.62	0	K01373	cathepsin F	CTSF	EC:3.4.22.41]
Plant-pathogen interaction	TR21350_c0_g1	25.25	0	2.41	5.13	0	2.41	-2.3132	K13457	disease resistance protein RPM1	RPM1, RPS3
Plant-pathogen interaction	TR529_c6_g1	25.61	0	90.5	54.93	0	90.5	1.1069	K15397	3-ketoacyl-CoA synthase	KCS	EC:2.3.1.199]
Plant-pathogen interaction	TR60598_c0_g1	25.69	1.54	0.62	6.8	-4.0576	0.62	-2.1211	K13457	disease resistance protein RPM1	RPM1, RPS3
Plant-pathogen interaction	TR21304_c0_g1	27	0	7.21	0	0	7.21	0	K13457	disease resistance protein RPM1	RPM1, RPS3
Plant-pathogen interaction	TR78438_c0_g1	30.22	6.55	0	0	-2.2041	0	0	K13412	calcium-dependent protein kinase	CPK	EC:2.7.11.1]
Plant-pathogen interaction	TR11943_c0_g1	30.63	129.95	0	127	2.0799	0	1.8509	K13457	disease resistance protein RPM1	RPM1, RPS3
Plant-pathogen interaction	TR6034_c0_g1	31.1	6.94	3.48	6.2	-2.1612	3.48	-2.5331	K13459	disease resistance protein RPS2	RPS2
Plant-pathogen interaction	TR42186_c0_g1	31.11	3.47	0.31	0	-3.1639	0.31	0	K13459	disease resistance protein RPS2	RPS2
Plant-pathogen interaction	TR5069_c1_g2	31.47	80.99	0	73.9	1.3599	0	1.0307	K13459	disease resistance protein RPS2	RPS2
Plant-pathogen interaction	TR10159_c0_g1	31.5	8.49	0	0	-1.8922	0	0	K13459	disease resistance protein RPS2	RPS2
Plant-pathogen interaction	TR6261_c0_g1	32.1	8.86	0	0	-1.8545	0	0	K13459	disease resistance protein RPS2	RPS2
Plant-pathogen interaction	TR25213_c0_g1	32.67	0	4.71	0	0	4.71	0	K13459	disease resistance protein RPS2	RPS2
Plant-pathogen interaction	TR21775_c1_g1	34.37	8.47	0	0	-2.0201	0	0	K13457	disease resistance protein RPM1	RPM1, RPS3
Plant-pathogen interaction	TR1315_c1_g1	35.04	0	0	220.76	0	0	2.6535	K13459	disease resistance protein RPS2	RPS2
Plant-pathogen interaction	TR13072_c0_g1	36.56	78.26	122.25	0	1.0996	122.25	0	K13457	disease resistance protein RPM1	RPM1, RPS3
Plant-pathogen interaction	TR1841_c3_g1	38.34	10.42	0	0	-1.8788	0	0	K13457	disease resistance protein RPM1	RPM1, RPS3
Plant-pathogen interaction	TR12903_c0_g1	40.12	0	89.66	0	0	89.66	0	K15397	3-ketoacyl-CoA synthase	KCS	EC:2.3.1.199]
Plant-pathogen interaction	TR12309_c0_g1	41.07	0	0	2.98	-7.594	0	-3.9696	K13449	pathogenesis-related protein 1	PR1
Plant-pathogen interaction	TR19933_c0_g1	41.57	90.58	95.36	0	1.1228	95.36	0	K13412	calcium-dependent protein kinase	CPK	EC:2.7.11.1]
Plant-pathogen interaction	TR53952_c0_g1	42.06	0	15.92	0	0	15.92	0	K13459	disease resistance protein RPS2	RPS2
Plant-pathogen interaction	TR3706_c0_g1	42.59	0	95.06	144.49	0	95.06	1.766	K13457	disease resistance protein RPM1	RPM1, RPS3
Plant-pathogen interaction	TR27256_c0_g1	42.61	0	128.17	90.68	0	128.17	1.0952	K15397	3-ketoacyl-CoA synthase	KCS	EC:2.3.1.199]
Plant-pathogen interaction	TR6900_c0_g1	42.75	0	0	17.26	0	0	-1.3028	K13459	disease resistance protein RPS2	RPS2
Plant-pathogen interaction	TR11355_c0_g1	43.01	14.25	18.01	19.44	-1.5918	18.01	-1.348	K13448	calcium-binding protein CML	CML
Plant-pathogen interaction	TR8330_c0_g1	43.41	15.82	0	0	-1.4561	0	0	K13457	disease resistance protein RPM1	RPM1, RPS3
Plant-pathogen interaction	TR73740_c0_g1	44.83	0	90.47	0	0	90.47	0	K13412	calcium-dependent protein kinase	CPK	EC:2.7.11.1]
Plant-pathogen interaction	TR67522_c0_g1	45.1	0	0	4.9	-7.7282	0	-3.4348	K13459	disease resistance protein RPS2	RPS2
Plant-pathogen interaction	TR6277_c3_g1	48.68	19.65	0	0	-1.3105	0	0	K13436	pto-interacting protein 1	PTI1	EC:2.7.11.1]
Plant-pathogen interaction	TR5202_c0_g1	49.08	144.19	0	197.66	1.552	0	1.8109	K13457	disease resistance protein RPM1	RPM1, RPS3
Plant-pathogen interaction	TR54977_c0_g1	52.71	740.58	907.84	1077.61	3.8119	907.84	4.1517	K02183	calmodulin	CALM
Plant-pathogen interaction	TR1357_c3_g1	54.15	202.06	183.43	204.05	1.8959	183.43	1.7143	K13448	calcium-binding protein CML	CML
Plant-pathogen interaction	TR14774_c0_g1	55.49	18.88	0	0	-1.555	0	0	K13459	disease resistance protein RPS2	RPS2
Plant-pathogen interaction	TR53191_c0_g1	56.23	24.67	23.89	0	-1.19	23.89	0	K13459	disease resistance protein RPS2	RPS2
Plant-pathogen interaction	TR12722_c0_g1	57.17	0.39	7.66	0	-7.1086	7.66	0	K13459	disease resistance protein RPS2	RPS2
Plant-pathogen interaction	TR707_c3_g1	57.27	0	0	190.94	0	0	1.7355	K15397	3-ketoacyl-CoA synthase	KCS	EC:2.3.1.199]
Plant-pathogen interaction	TR16475_c0_g1	59.83	126.82	280.16	254.1	1.0836	280.16	1.892	K13448	calcium-binding protein CML	CML
Plant-pathogen interaction	TR12476_c0_g1	62.94	133.79	169.56	147.64	1.0848	169.56	1.0318	K13448	calcium-binding protein CML	CML
Plant-pathogen interaction	TR55151_c0_g1	64.07	5	21.21	12.72	-3.6793	21.21	-2.5058	K13459	disease resistance protein RPS2	RPS2
Plant-pathogen interaction	TR27985_c0_g1	64.6	0	24.51	20.62	0	24.51	-1.6518	K13459	disease resistance protein RPS2	RPS2
Plant-pathogen interaction	TR119503_c0_g1	70.01	0	0	27.29	0	0	-1.3462	K13457	disease resistance protein RPM1	RPM1, RPS3
Plant-pathogen interaction	TR6585_c1_g1	71.15	21.99	724.95	354.06	-1.6959	724.95	2.1178	K13420	LRR receptor-like serine/threonine-protein kinase FLS2	FLS2	EC:2.7.11.1]
Plant-pathogen interaction	TR37714_c0_g1	71.55	24.3	0	0	-1.5579	0	0	K13459	disease resistance protein RPS2	RPS2
Plant-pathogen interaction	TR36451_c0_g1	73.14	15.4	25.33	36.42	-2.2457	25.33	-1.1926	K13459	disease resistance protein RPS2	RPS2
Plant-pathogen interaction	TR7500_c0_g1	75.02	35.84	11.1	39.46	-1.0655	11.1	-1.1287	K13459	disease resistance protein RPS2	RPS2
Plant-pathogen interaction	TR7064_c0_g1	81.8	3.08	42.07	0	-4.7302	42.07	0	K13459	disease resistance protein RPS2	RPS2
Plant-pathogen interaction	TR3317_c0_g1	88.35	0	0	32.16	0	0	-1.4584	K13459	disease resistance protein RPS2	RPS2
Plant-pathogen interaction	TR3855_c1_g1	90.5	253.32	472.78	343	1.4829	472.78	1.7256	K02183	calmodulin	CALM
Plant-pathogen interaction	TR15880_c0_g1	92.56	303.8	436.51	229.41	1.7117	436.51	1.1106	K13412	calcium-dependent protein kinase	CPK	EC:2.7.11.1]
Plant-pathogen interaction	TR50644_c0_g1	93.07	37.41	5.96	0	-1.3155	5.96	0	K13459	disease resistance protein RPS2	RPS2
Plant-pathogen interaction	TR529_c5_g1	97.43	11.96	39.4	0	-3.0271	39.4	0	K15397	3-ketoacyl-CoA synthase	KCS	EC:2.3.1.199]
Plant-pathogen interaction	TR112705_c0_g1	99.07	39.72	0	49.61	-1.3187	0	-1.1926	K13436	pto-interacting protein 1	PTI1	EC:2.7.11.1]
Plant-pathogen interaction	TR1182_c1_g1	103.68	357.81	0	0	1.7855	0	0	K13434	pathogenesis-related genes transcriptional activator PTI6	PTI6
Plant-pathogen interaction	TR28366_c0_g1	106.07	39.32	15.19	51.89	-1.4307	15.19	-1.2272	K13459	disease resistance protein RPS2	RPS2
Plant-pathogen interaction	TR8205_c3_g1	106.92	0	296.85	284.81	0	296.85	1.4166	K02183	calmodulin	CALM
Plant-pathogen interaction	TR320_c0_g2	114.81	18.51	29.09	17.45	-2.6324	29.09	-2.9126	K13459	disease resistance protein RPS2	RPS2
Plant-pathogen interaction	TR13769_c0_g1	118.13	0	395.52	0	0	395.52	0	K13412	calcium-dependent protein kinase	CPK	EC:2.7.11.1]
Plant-pathogen interaction	TR367_c4_g1	120.66	3.85	14.87	17.58	-4.968	14.87	-2.981	K13457	disease resistance protein RPM1	RPM1, RPS3
Plant-pathogen interaction	TR13698_c0_g1	121.68	12.35	1.06	60.42	-3.3013	1.06	-1.2009	K13459	disease resistance protein RPS2	RPS2
Plant-pathogen interaction	TR15235_c0_g1	132.64	1102.35	485.8	427.86	3.0532	485.8	1.4942	K13448	calcium-binding protein CML	CML
Plant-pathogen interaction	TR5069_c0_g2	134.92	21.22	51.98	31.99	-2.67	51.98	-2.2758	K13459	disease resistance protein RPS2	RPS2
Plant-pathogen interaction	TR5059_c1_g1	135.37	0	475.55	0	0	475.55	0	K13448	calcium-binding protein CML	CML
Plant-pathogen interaction	TR516_c3_g1	140.1	858.6	1069.75	997.78	2.6148	1069.75	2.6348	K02183	calmodulin	CALM
Plant-pathogen interaction	TR805_c11_g1	140.58	4.24	15.47	43.52	-5.0503	15.47	-1.8939	K13457	disease resistance protein RPM1	RPM1, RPS3
Plant-pathogen interaction	TR18719_c0_g1	151.42	2664.12	3075.3	1507.6	4.1365	3075.3	3.1174	K02183	calmodulin	CALM
Plant-pathogen interaction	TR66440_c0_g1	177.01	18.49	65.93	28.61	-3.2579	65.93	-2.8086	K13457	disease resistance protein RPM1	RPM1, RPS3
Plant-pathogen interaction	TR11334_c0_g1	178.66	14.27	5.11	75.27	-3.6464	5.11	-1.4403	K13459	disease resistance protein RPS2	RPS2
Plant-pathogen interaction	TR14193_c0_g1	180.82	0	44.31	34.67	0	44.31	-2.3837	K13459	disease resistance protein RPS2	RPS2
Plant-pathogen interaction	TR1841_c0_g1	189.19	593.46	0	0	1.6474	0	0	K13457	disease resistance protein RPM1	RPM1, RPS3
Plant-pathogen interaction	TR1344_c0_g3	194.77	11.96	54.7	42.92	-4.0265	54.7	-2.372	K13457	disease resistance protein RPM1	RPM1, RPS3
Plant-pathogen interaction	TR8946_c0_g1	195.63	72.83	0	0	-1.4252	0	0	K02183	calmodulin	CALM
Plant-pathogen interaction	TR2129_c2_g2	208.13	423.39	0	0	1.0229	0	0	K13436	pto-interacting protein 1	PTI1	EC:2.7.11.1]
Plant-pathogen interaction	TR25525_c0_g1	215.76	1.16	2.91	50.02	-7.5426	2.91	-2.3115	K15397	3-ketoacyl-CoA synthase	KCS	EC:2.3.1.199]
Plant-pathogen interaction	TR168643_c0_g1	227.82	13.12	100.11	0	-4.1187	100.11	0	K15397	3-ketoacyl-CoA synthase	KCS	EC:2.3.1.199]
Plant-pathogen interaction	TR5_c0_g1	233.22	0	94.79	0	0	94.79	0	K13412	calcium-dependent protein kinase	CPK	EC:2.7.11.1]
Plant-pathogen interaction	TR6144_c0_g1	234.42	1152.3	1081.64	641.55	2.2953	1081.64	1.2569	K00864	glycerol kinase	glpK, GK	EC:2.7.1.30]
Plant-pathogen interaction	TR11296_c0_g1	249.87	44.73	137.07	117.48	-2.4823	137.07	-1.2787	K13459	disease resistance protein RPS2	RPS2
Plant-pathogen interaction	TR1201_c0_g1	278.88	0	122.89	0	0	122.89	0	K13457	disease resistance protein RPM1	RPM1, RPS3
Plant-pathogen interaction	TR11678_c0_g1	285.44	107.6	115.23	56.01	-1.4079	115.23	-2.5368	K15397	3-ketoacyl-CoA synthase	KCS	EC:2.3.1.199]
Plant-pathogen interaction	TR3701_c0_g1	291.62	675.97	0	0	1.2119	0	0	K13459	disease resistance protein RPS2	RPS2
Plant-pathogen interaction	TR1256_c0_g1	292.95	1095.92	0	0	1.9022	0	0	K13457	disease resistance protein RPM1	RPM1, RPS3
Plant-pathogen interaction	TR8413_c0_g1	311.94	47.45	0	106.97	-2.7173	0	-1.7345	K13448	calcium-binding protein CML	CML
Plant-pathogen interaction	TR3048_c0_g2	361.92	118.04	0	0	-1.617	0	0	K13448	calcium-binding protein CML	CML
Plant-pathogen interaction	TR1273_c5_g1	376.07	787.39	1935.96	922.23	1.0648	1935.96	1.0998	K18835	WRKY transcription factor 2	WRKY2
Plant-pathogen interaction	TR4627_c0_g1	402.56	878.74	0	0	1.1251	0	0	K14512	mitogen-activated protein kinase 6	MPK6	EC:2.7.11.24]
Plant-pathogen interaction	TR31518_c0_g1	469.27	0.39	0.92	0	-10.1451	0.92	0	K13459	disease resistance protein RPS2	RPS2
Plant-pathogen interaction	TR26_c3_g1	487.07	0	225.62	0	0	225.62	0	K13427	nitric-oxide synthase, plant	NOA1	EC:1.14.13.39]
Plant-pathogen interaction	TR6000_c0_g1	508.95	29.32	0	198.28	-4.1185	0	-1.5498	K04079	molecular chaperone HtpG	HSP90A, htpG
Plant-pathogen interaction	TR4389_c0_g1	516.48	0	2157.93	1079.91	0	2157.93	1.0673	K13448	calcium-binding protein CML	CML
Plant-pathogen interaction	TR4480_c1_g1	526.55	0	1821.87	1582.67	0	1821.87	1.5894	K13448	calcium-binding protein CML	CML
Plant-pathogen interaction	TR12423_c0_g1	528.58	1777.89	1463.71	1441.86	1.749	1463.71	1.2523	K13456	RPM1-interacting protein 4	RIN4
Plant-pathogen interaction	TR1925_c0_g4	534.96	160.38	248.57	235.45	-1.7377	248.57	-1.3801	K18835	WRKY transcription factor 2	WRKY2
Plant-pathogen interaction	TR7619_c0_g1	563.78	225.24	0	0	-1.3239	0	0	K13459	disease resistance protein RPS2	RPS2
Plant-pathogen interaction	TR211_c1_g1	576.73	0	1639.79	1174.24	0	1639.79	1.0282	K13447	respiratory burst oxidase	RBOH	EC:1.6.3.- 1.11.1.-]
Plant-pathogen interaction	TR41140_c0_g1	680.46	152.19	14.49	0	-2.1597	14.49	0	K01373	cathepsin F	CTSF	EC:3.4.22.41]
Plant-pathogen interaction	TR5652_c0_g1	738.5	1653.06	0	0	1.1617	0	0	K18875	enhanced disease susceptibility 1 protein	EDS1
Plant-pathogen interaction	TR1273_c5_g3	765.82	2533.41	2317.23	2410	1.7253	2317.23	1.4587	K13424	WRKY transcription factor 33	WRKY33
Plant-pathogen interaction	TR6274_c0_g1	765.94	1731.77	0	0	1.1761	0	0	K02183	calmodulin	CALM
Plant-pathogen interaction	TR9472_c0_g2	780.51	241.4	411.73	332.92	-1.6933	411.73	-1.4226	K18835	WRKY transcription factor 2	WRKY2
Plant-pathogen interaction	TR7192_c0_g1	811.16	1778.68	2913.3	2413.85	1.1321	2913.3	1.378	K20536	mitogen-activated protein kinase 3	MPK3	EC:2.7.11.24]
Plant-pathogen interaction	TR5_c0_g2	919.5	1953.01	0	0	1.0861	0	0	K13412	calcium-dependent protein kinase	CPK	EC:2.7.11.1]
Plant-pathogen interaction	TR1273_c0_g2	989.6	282.28	418.1	424.15	-1.81	418.1	-1.4157	K18835	WRKY transcription factor 2	WRKY2
Plant-pathogen interaction	TR2750_c0_g1	998.07	303.49	0	0	-1.7179	0	0	K15397	3-ketoacyl-CoA synthase	KCS	EC:2.3.1.199]
Plant-pathogen interaction	TR45689_c0_g1	1074.27	0	225.87	0	0	225.87	0	K01373	cathepsin F	CTSF	EC:3.4.22.41]
Plant-pathogen interaction	TR805_c0_g1	1163.55	0	0	526.1	0	0	-1.1447	K13457	disease resistance protein RPM1	RPM1, RPS3
Plant-pathogen interaction	TR1794_c0_g1	1310.47	3030.77	0	0	1.2094	0	0	K13412	calcium-dependent protein kinase	CPK	EC:2.7.11.1]
Plant-pathogen interaction	TR2633_c0_g1	1327.27	2762.94	0	0	1.0576	0	0	K13448	calcium-binding protein CML	CML
Plant-pathogen interaction	TR1656_c0_g2	1573.75	6071.49	6939.18	4327.19	1.9474	6939.18	1.2641	K13449	pathogenesis-related protein 1	PR1
Plant-pathogen interaction	TR1273_c5_g2	1661.52	4407.54	5465.26	4767.58	1.4071	5465.26	1.3256	K13424	WRKY transcription factor 33	WRKY33
Plant-pathogen interaction	TR1849_c0_g1	1881.75	625.1	0	0	-1.5902	0	0	K05391	cyclic nucleotide gated channel, plant	CNGC
Plant-pathogen interaction	TR1925_c0_g1	2183.35	755.1	882.37	1173.65	-1.5319	882.37	-1.0898	K18835	WRKY transcription factor 2	WRKY2
Plant-pathogen interaction	TR4341_c0_g1	2708.5	191.31	129.28	1147.82	-3.8238	129.28	-1.4334	K13459	disease resistance protein RPS2	RPS2
Plant-pathogen interaction	TR2095_c6_g1	3250.24	12806.1	13225.7	8126.42	1.978	13225.7	1.1272	K13449	pathogenesis-related protein 1	PR1
Plant-pathogen interaction	TR6382_c0_g1	11979.2	0	25359.4	0	0	25359.4	0	K01373	cathepsin F	CTSF	EC:3.4.22.41]
Porphyrin and chlorophyll metabolism	TR7330_c1_g1	0	0	9.21	0	0	9.21	0	K13071	pheophorbide a oxygenase	PAO, ACD1	EC:1.14.15.17]
Porphyrin and chlorophyll metabolism	TR28350_c0_g1	0.31	0	20.72	0	0	20.72	0	K00231	protoporphyrinogen/coproporphyrinogen III oxidase	PPOX, hemY	EC:1.3.3.4 1.3.3.15]
Porphyrin and chlorophyll metabolism	TR52106_c0_g1	0.31	0	25.89	0	0	25.89	0	K01885	glutamyl-tRNA synthetase	EARS, gltX	EC:6.1.1.17]
Porphyrin and chlorophyll metabolism	TR137139_c1_g1	0.95	0	19.82	0	0	19.82	0	K02492	glutamyl-tRNA reductase	hemA	EC:1.2.1.70]
Porphyrin and chlorophyll metabolism	TR17642_c0_g1	1.23	0	0	36.04	0	0	4.8416	K01845	glutamate-1-semialdehyde 2,1-aminomutase	hemL	EC:5.4.3.8]
Porphyrin and chlorophyll metabolism	TR1467_c1_g1	2.2	0	20.73	0	0	20.73	0	K00510	heme oxygenase 1	HMOX1	EC:1.14.14.18]
Porphyrin and chlorophyll metabolism	TR11348_c1_g1	5.4	0	21.56	0	0	21.56	0	K02492	glutamyl-tRNA reductase	hemA	EC:1.2.1.70]
Porphyrin and chlorophyll metabolism	TR10611_c0_g1	12.6	0	74.54	63.75	0	74.54	2.3405	K00510	heme oxygenase 1	HMOX1	EC:1.14.14.18]
Porphyrin and chlorophyll metabolism	TR19144_c0_g1	13.41	0	0	74.6	0	0	2.4657	K01845	glutamate-1-semialdehyde 2,1-aminomutase	hemL	EC:5.4.3.8]
Porphyrin and chlorophyll metabolism	TR1467_c0_g2	15.95	0	81.42	0	0	81.42	0	K00510	heme oxygenase 1	HMOX1	EC:1.14.14.18]
Porphyrin and chlorophyll metabolism	TR14894_c0_g1	21.84	73.66	65.82	55.02	1.7549	65.82	1.1408	K18010	7-hydroxymethyl chlorophyll a reductase	HCAR	EC:1.17.7.2]
Porphyrin and chlorophyll metabolism	TR3693_c2_g1	43.09	16.18	19.13	0	-1.411	19.13	0	K04035	magnesium-protoporphyrin IX monomethyl ester (oxidative) cyclase	E1.14.13.81, acsF, chlE	EC:1.14.13.81]
Porphyrin and chlorophyll metabolism	TR1277_c0_g1	57.18	127.56	0	0	1.1582	0	0	K19054	frataxin	FXN	EC:1.16.3.1]
Porphyrin and chlorophyll metabolism	TR7702_c0_g1	65.66	0	158.13	231.54	0	158.13	1.8226	K01845	glutamate-1-semialdehyde 2,1-aminomutase	hemL	EC:5.4.3.8]
Porphyrin and chlorophyll metabolism	TR27523_c0_g1	84.97	0	6.97	0	0	6.97	0	K18010	7-hydroxymethyl chlorophyll a reductase	HCAR	EC:1.17.7.2]
Porphyrin and chlorophyll metabolism	TR9676_c0_g1	137.32	275.64	0	0	1.0051	0	0	K03428	magnesium-protoporphyrin O-methyltransferase	bchM, chlM	EC:2.1.1.11]
Porphyrin and chlorophyll metabolism	TR1467_c0_g1	298.47	0	728.1	0	0	728.1	0	K00510	heme oxygenase 1	HMOX1	EC:1.14.14.18]
Porphyrin and chlorophyll metabolism	TR458_c6_g1	567.95	0	261.97	0	0	261.97	0	K02259	heme a synthase	COX15, ctaA	EC:1.17.99.9]
Porphyrin and chlorophyll metabolism	TR4464_c0_g1	747.3	0	373.22	0	0	373.22	0	K00510	heme oxygenase 1	HMOX1	EC:1.14.14.18]
Porphyrin and chlorophyll metabolism	TR1467_c0_g3	757.83	0	1703.75	0	0	1703.75	0	K00510	heme oxygenase 1	HMOX1	EC:1.14.14.18]
Porphyrin and chlorophyll metabolism	TR4898_c0_g2	821.83	1803.08	0	0	1.133	0	0	K13600	chlorophyllide a oxygenase	CAO	EC:1.14.13.122]
Starch and sucrose metabolism	TR102331_c0_g1	0	30.45	10.05	0	7.6428	10.05	0	K01179	endoglucanase	E3.2.1.4	EC:3.2.1.4]
Starch and sucrose metabolism	TR108901_c0_g1	0	30.46	0	0	7.6429	0	0	K01177	beta-amylase	E3.2.1.2	EC:3.2.1.2]
Starch and sucrose metabolism	TR210932_c0_g1	0	7.32	0	0	5.5865	0	0	K01188	beta-glucosidase	E3.2.1.21	EC:3.2.1.21]
Starch and sucrose metabolism	TR28152_c2_g1	0	27.37	0	0	7.4886	0	0	K05349	beta-glucosidase	bglX	EC:3.2.1.21]
Starch and sucrose metabolism	TR36687_c0_g2	0	14.64	0	0	6.5862	0	0	K01188	beta-glucosidase	E3.2.1.21	EC:3.2.1.21]
Starch and sucrose metabolism	TR111388_c0_g1	0	0	18.62	0	0	18.62	0	K01225	cellulose 1,4-beta-cellobiosidase	CBH1	EC:3.2.1.91]
Starch and sucrose metabolism	TR118892_c0_g1	0	0	7.1	0	0	7.1	0	K05349	beta-glucosidase	bglX	EC:3.2.1.21]
Starch and sucrose metabolism	TR140015_c0_g2	0	0	10	0	0	10	0	K01810	glucose-6-phosphate isomerase	GPI, pgi	EC:5.3.1.9]
Starch and sucrose metabolism	TR168437_c0_g2	0	0	8.66	0	0	8.66	0	K01835	phosphoglucomutase	pgm	EC:5.4.2.2]
Starch and sucrose metabolism	TR198222_c0_g1	0	0	7.98	0	0	7.98	0	K00700	1,4-alpha-glucan branching enzyme	GBE1, glgB	EC:2.4.1.18]
Starch and sucrose metabolism	TR198222_c0_g3	0	0	8.25	0	0	8.25	0	K00700	1,4-alpha-glucan branching enzyme	GBE1, glgB	EC:2.4.1.18]
Starch and sucrose metabolism	TR200274_c0_g1	0	0	6.45	0	0	6.45	0	K01210	glucan 1,3-beta-glucosidase	E3.2.1.58	EC:3.2.1.58]
Starch and sucrose metabolism	TR30471_c0_g1	0	0	6.7	0	0	6.7	0	K01188	beta-glucosidase	E3.2.1.21	EC:3.2.1.21]
Starch and sucrose metabolism	TR9330_c0_g2	0	0	6.23	0	0	6.23	0	K01177	beta-amylase	E3.2.1.2	EC:3.2.1.2]
Starch and sucrose metabolism	TR91550_c0_g1	0	0	0	7.11	0	0	5.3417	K01176	alpha-amylase	AMY, amyA, malS	EC:3.2.1.1]
Starch and sucrose metabolism	TR23736_c0_g1	0.31	0	11.12	0	0	11.12	0	K16055	trehalose 6-phosphate synthase/phosphatase	TPS	EC:2.4.1.15 3.1.3.12]
Starch and sucrose metabolism	TR49493_c0_g1	0.33	0	0	11.1	0	0	5.024	K01188	beta-glucosidase	E3.2.1.21	EC:3.2.1.21]
Starch and sucrose metabolism	TR21920_c0_g2	0.53	10.01	0	0	4.1963	0	0	K01087	trehalose 6-phosphate phosphatase	otsB	EC:3.1.3.12]
Starch and sucrose metabolism	TR107021_c0_g2	0.61	0	11.85	0	0	11.85	0	K05349	beta-glucosidase	bglX	EC:3.2.1.21]
Starch and sucrose metabolism	TR14745_c0_g1	0.8	16.96	0	0	4.3697	0	0	K00696	sucrose-phosphate synthase	E2.4.1.14	EC:2.4.1.14]
Starch and sucrose metabolism	TR18527_c0_g1	0.92	0	0	11.27	0	0	3.5799	K01188	beta-glucosidase	E3.2.1.21	EC:3.2.1.21]
Starch and sucrose metabolism	TR2421_c0_g2	1.23	0	14.77	0	0	14.77	0	K00695	sucrose synthase	SUS	EC:2.4.1.13]
Starch and sucrose metabolism	TR33916_c0_g1	1.26	0	11.63	0	0	11.63	0	K00695	sucrose synthase	SUS	EC:2.4.1.13]
Starch and sucrose metabolism	TR47600_c0_g1	1.33	58.22	0	0	5.4072	0	0	K01188	beta-glucosidase	E3.2.1.21	EC:3.2.1.21]
Starch and sucrose metabolism	TR9425_c0_g1	1.44	341.01	0	0	7.9465	0	0	K00696	sucrose-phosphate synthase	E2.4.1.14	EC:2.4.1.14]
Starch and sucrose metabolism	TR26014_c0_g1	1.59	0	0	14.18	0	0	3.1614	K01177	beta-amylase	E3.2.1.2	EC:3.2.1.2]
Starch and sucrose metabolism	TR28131_c0_g1	1.9	25.83	0	0	3.7477	0	0	K01188	beta-glucosidase	E3.2.1.21	EC:3.2.1.21]
Starch and sucrose metabolism	TR21921_c0_g1	2.24	0	18.1	0	0	18.1	0	K01193	beta-fructofuranosidase	INV, sacA	EC:3.2.1.26]
Starch and sucrose metabolism	TR163854_c0_g1	2.54	0	19.75	0	0	19.75	0	K13679	granule-bound starch synthase	WAXY	EC:2.4.1.242]
Starch and sucrose metabolism	TR3395_c1_g1	2.76	0	409.82	0	0	409.82	0	K00696	sucrose-phosphate synthase	E2.4.1.14	EC:2.4.1.14]
Starch and sucrose metabolism	TR65289_c0_g1	2.8	22.36	29.86	20.53	3.0093	29.86	2.6933	K01188	beta-glucosidase	E3.2.1.21	EC:3.2.1.21]
Starch and sucrose metabolism	TR32424_c0_g1	4.03	42.42	0	0	3.3742	0	0	K00975	glucose-1-phosphate adenylyltransferase	glgC	EC:2.7.7.27]
Starch and sucrose metabolism	TR662_c0_g2	4.22	19.26	0	0	2.2017	0	0	K00975	glucose-1-phosphate adenylyltransferase	glgC	EC:2.7.7.27]
Starch and sucrose metabolism	TR3343_c15_g1	5.59	0	87.99	0	0	87.99	0	K01193	beta-fructofuranosidase	INV, sacA	EC:3.2.1.26]
Starch and sucrose metabolism	TR3554_c3_g1	5.75	73.24	135.84	56.45	3.6642	135.84	3.0984	K01177	beta-amylase	E3.2.1.2	EC:3.2.1.2]
Starch and sucrose metabolism	TR56805_c0_g1	6.31	0	0	37.03	0	0	2.5597	K01177	beta-amylase	E3.2.1.2	EC:3.2.1.2]
Starch and sucrose metabolism	TR23810_c1_g2	6.58	0	0	0	0	0	-5.1501	K01193	beta-fructofuranosidase	INV, sacA	EC:3.2.1.26]
Starch and sucrose metabolism	TR3830_c0_g1	6.59	46.65	0	0	2.8201	0	0	K01188	beta-glucosidase	E3.2.1.21	EC:3.2.1.21]
Starch and sucrose metabolism	TR24104_c0_g1	7.59	28.12	0	0	1.8994	0	0	K01810	glucose-6-phosphate isomerase	GPI, pgi	EC:5.3.1.9]
Starch and sucrose metabolism	TR6065_c0_g1	7.63	206.15	50.46	68.06	4.7432	50.46	2.9517	K01188	beta-glucosidase	E3.2.1.21	EC:3.2.1.21]
Starch and sucrose metabolism	TR60105_c0_g1	8.24	0	0	0	-5.2757	0	0	K05350	beta-glucosidase	bglB	EC:3.2.1.21]
Starch and sucrose metabolism	TR19074_c0_g1	9.82	59.37	107.75	59.34	2.5882	107.75	2.3966	K00695	sucrose synthase	SUS	EC:2.4.1.13]
Starch and sucrose metabolism	TR88702_c0_g1	10.57	247.79	81.66	124.11	4.5594	81.66	3.3644	K01188	beta-glucosidase	E3.2.1.21	EC:3.2.1.21]
Starch and sucrose metabolism	TR6578_c0_g1	11.41	80.16	104.83	58.29	2.8188	104.83	2.1617	K00695	sucrose synthase	SUS	EC:2.4.1.13]
Starch and sucrose metabolism	TR9733_c2_g1	11.48	0	0.31	0	-5.7482	0.31	-6.1373	K13679	granule-bound starch synthase	WAXY	EC:2.4.1.242]
Starch and sucrose metabolism	TR78330_c0_g1	12.84	91.31	115.11	79.09	2.8245	115.11	2.4207	K00695	sucrose synthase	SUS	EC:2.4.1.13]
Starch and sucrose metabolism	TR6472_c0_g1	13.21	106.75	40.22	86.57	3.0127	40.22	2.5142	K01188	beta-glucosidase	E3.2.1.21	EC:3.2.1.21]
Starch and sucrose metabolism	TR11849_c0_g1	14.78	1.16	0	0	-3.6739	0	0	K01188	beta-glucosidase	E3.2.1.21	EC:3.2.1.21]
Starch and sucrose metabolism	TR8477_c0_g1	14.9	0	2.32	0	0	2.32	0	K01188	beta-glucosidase	E3.2.1.21	EC:3.2.1.21]
Starch and sucrose metabolism	TR115777_c0_g1	15.08	1.93	0	0	-2.969	0	0	K01179	endoglucanase	E3.2.1.4	EC:3.2.1.4]
Starch and sucrose metabolism	TR12988_c0_g1	16.57	0	0	1.54	0	0	-3.3471	K01193	beta-fructofuranosidase	INV, sacA	EC:3.2.1.26]
Starch and sucrose metabolism	TR7571_c1_g1	16.99	0	62.87	0	0	62.87	0	K00700	1,4-alpha-glucan branching enzyme	GBE1, glgB	EC:2.4.1.18]
Starch and sucrose metabolism	TR48282_c0_g1	17.12	0	0.34	0	0	0.34	0	K05350	beta-glucosidase	bglB	EC:3.2.1.21]
Starch and sucrose metabolism	TR7478_c0_g1	17.24	42.4	53.61	0	1.2946	53.61	0	K18447	ADP-sugar diphosphatase	NUDX14	EC:3.6.1.21]
Starch and sucrose metabolism	TR56491_c0_g1	19	0	46.1	0	0	46.1	0	K00975	glucose-1-phosphate adenylyltransferase	glgC	EC:2.7.7.27]
Starch and sucrose metabolism	TR4285_c2_g1	19.98	0	120.16	0	0	120.16	0	K01179	endoglucanase	E3.2.1.4	EC:3.2.1.4]
Starch and sucrose metabolism	TR923_c13_g1	21.79	1.93	0	0	-3.4968	0	0	K00700	1,4-alpha-glucan branching enzyme	GBE1, glgB	EC:2.4.1.18]
Starch and sucrose metabolism	TR23224_c0_g1	22.52	0.38	0	0	-5.7625	0	0	K19893	glucan endo-1,3-beta-glucosidase 5/6	GN5_6	EC:3.2.1.39]
Starch and sucrose metabolism	TR20542_c0_g1	22.59	2.31	6.36	0	-3.2879	6.36	0	K00700	1,4-alpha-glucan branching enzyme	GBE1, glgB	EC:2.4.1.18]
Starch and sucrose metabolism	TR704_c0_g1	23.85	535.29	160.76	152.72	4.4836	160.76	2.4732	K16055	trehalose 6-phosphate synthase/phosphatase	TPS	EC:2.4.1.15 3.1.3.12]
Starch and sucrose metabolism	TR13403_c0_g1	24.15	0	61.56	0	0	61.56	0	K01177	beta-amylase	E3.2.1.2	EC:3.2.1.2]
Starch and sucrose metabolism	TR56846_c0_g1	26.17	1282	295.93	243.11	5.6111	295.93	3.0122	K01188	beta-glucosidase	E3.2.1.21	EC:3.2.1.21]
Starch and sucrose metabolism	TR8083_c0_g1	27.28	60.51	91.73	80.34	1.1448	91.73	1.358	K01087	trehalose 6-phosphate phosphatase	otsB	EC:3.1.3.12]
Starch and sucrose metabolism	TR27712_c0_g1	27.52	0	91.28	0	0	91.28	0	K00963	UTP--glucose-1-phosphate uridylyltransferase	UGP2, galU, galF	EC:2.7.7.9]
Starch and sucrose metabolism	TR514_c1_g1	27.93	224.88	113.28	172.54	2.9996	113.28	2.422	K01188	beta-glucosidase	E3.2.1.21	EC:3.2.1.21]
Starch and sucrose metabolism	TR5992_c0_g1	28.62	1341.49	165.19	146.69	5.5447	165.19	2.1555	K05350	beta-glucosidase	bglB	EC:3.2.1.21]
Starch and sucrose metabolism	TR41110_c1_g1	29.18	0	7.17	0	0	7.17	0	K00688	glycogen phosphorylase	PYG, glgP	EC:2.4.1.1]
Starch and sucrose metabolism	TR31221_c0_g1	31.43	3.47	13.19	4.41	-3.1786	13.19	-3.0388	K00688	glycogen phosphorylase	PYG, glgP	EC:2.4.1.1]
Starch and sucrose metabolism	TR19657_c0_g1	31.8	2.7	2.31	4.05	-3.56	2.31	-3.1737	K05350	beta-glucosidase	bglB	EC:3.2.1.21]
Starch and sucrose metabolism	TR31254_c0_g1	33.78	138.85	203.17	139.62	2.0336	203.17	1.8462	K00963	UTP--glucose-1-phosphate uridylyltransferase	UGP2, galU, galF	EC:2.7.7.9]
Starch and sucrose metabolism	TR704_c0_g2	34.68	393.29	143.39	169.16	3.4953	143.39	2.087	K16055	trehalose 6-phosphate synthase/phosphatase	TPS	EC:2.4.1.15 3.1.3.12]
Starch and sucrose metabolism	TR77449_c0_g1	35.88	734.37	199.6	261.95	4.3533	199.6	2.6675	K01188	beta-glucosidase	E3.2.1.21	EC:3.2.1.21]
Starch and sucrose metabolism	TR3343_c16_g1	37.08	0	0	1.9	0	0	-4.2362	K01193	beta-fructofuranosidase	INV, sacA	EC:3.2.1.26]
Starch and sucrose metabolism	TR7953_c0_g1	39.83	0	13.91	12.41	0	13.91	-1.6945	K01188	beta-glucosidase	E3.2.1.21	EC:3.2.1.21]
Starch and sucrose metabolism	TR7811_c0_g1	41.32	0	172.55	99.29	0	172.55	1.2684	K05350	beta-glucosidase	bglB	EC:3.2.1.21]
Starch and sucrose metabolism	TR12385_c1_g1	43.02	6.95	21.66	0	-2.6314	21.66	0	K13679	granule-bound starch synthase	WAXY	EC:2.4.1.242]
Starch and sucrose metabolism	TR21054_c3_g1	50.14	6.94	4.77	15.36	-2.8522	4.77	-1.8978	K13679	granule-bound starch synthase	WAXY	EC:2.4.1.242]
Starch and sucrose metabolism	TR26561_c0_g2	54.43	6.17	9.39	4.41	-3.1429	9.39	-3.8349	K19891	glucan endo-1,3-beta-glucosidase 1/2/3	GN1_2_3	EC:3.2.1.39]
Starch and sucrose metabolism	TR19455_c0_g1	61.36	9.25	9.29	9.12	-2.729	9.29	-2.9503	K00844	hexokinase	HK	EC:2.7.1.1]
Starch and sucrose metabolism	TR5976_c4_g1	61.52	0	618.01	229.24	0	618.01	1.899	K01087	trehalose 6-phosphate phosphatase	otsB	EC:3.1.3.12]
Starch and sucrose metabolism	TR3699_c1_g1	67.83	833.64	0	0	3.6189	0	0	K05349	beta-glucosidase	bglX	EC:3.2.1.21]
Starch and sucrose metabolism	TR3108_c1_g1	71.51	1909.81	496.48	517.53	4.7379	496.48	2.6569	K01188	beta-glucosidase	E3.2.1.21	EC:3.2.1.21]
Starch and sucrose metabolism	TR9295_c0_g1	74.65	0	14.63	0	0	14.63	0	K01187	alpha-glucosidase	malZ	EC:3.2.1.20]
Starch and sucrose metabolism	TR61226_c0_g1	75.29	0	0	35.69	0	0	-1.0806	K00700	1,4-alpha-glucan branching enzyme	GBE1, glgB	EC:2.4.1.18]
Starch and sucrose metabolism	TR52048_c0_g1	75.46	1.16	7.58	7.58	-6.0272	7.58	-3.5371	K00703	starch synthase	glgA	EC:2.4.1.21]
Starch and sucrose metabolism	TR177001_c0_g1	75.83	23.9	0	10.28	-1.663	0	-3.0442	K01193	beta-fructofuranosidase	INV, sacA	EC:3.2.1.26]
Starch and sucrose metabolism	TR8574_c0_g1	78.26	237.89	349.04	300.02	1.6009	349.04	1.7401	K00695	sucrose synthase	SUS	EC:2.4.1.13]
Starch and sucrose metabolism	TR26561_c0_g1	78.77	17.34	0	43.94	-2.1828	0	-1.0335	K19891	glucan endo-1,3-beta-glucosidase 1/2/3	GN1_2_3	EC:3.2.1.39]
Starch and sucrose metabolism	TR23352_c0_g1	83.24	2006.18	573.86	753.63	4.59	573.86	2.9801	K01188	beta-glucosidase	E3.2.1.21	EC:3.2.1.21]
Starch and sucrose metabolism	TR2004_c0_g1	98.85	593.52	0	0	2.582	0	0	K00847	fructokinase	E2.7.1.4, scrK	EC:2.7.1.4]
Starch and sucrose metabolism	TR14846_c0_g1	102.55	24.31	0	0	-2.0768	0	0	K00963	UTP--glucose-1-phosphate uridylyltransferase	UGP2, galU, galF	EC:2.7.7.9]
Starch and sucrose metabolism	TR37877_c0_g1	112.84	0	9.56	20.36	0	9.56	-2.4663	K01835	phosphoglucomutase	pgm	EC:5.4.2.2]
Starch and sucrose metabolism	TR84627_c0_g1	115.61	0	45.89	48.54	0	45.89	-1.2474	K00700	1,4-alpha-glucan branching enzyme	GBE1, glgB	EC:2.4.1.18]
Starch and sucrose metabolism	TR25421_c0_g1	131.7	0	876.02	349.02	0	876.02	1.4089	K00963	UTP--glucose-1-phosphate uridylyltransferase	UGP2, galU, galF	EC:2.7.7.9]
Starch and sucrose metabolism	TR27202_c0_g1	134.23	1303.54	539.36	615.11	3.2783	539.36	1.9974	K01188	beta-glucosidase	E3.2.1.21	EC:3.2.1.21]
Starch and sucrose metabolism	TR4698_c0_g1	152.51	1104.16	522.07	731.01	2.8535	522.07	2.0636	K16055	trehalose 6-phosphate synthase/phosphatase	TPS	EC:2.4.1.15 3.1.3.12]
Starch and sucrose metabolism	TR2905_c4_g1	155.05	43.18	0	78.42	-1.8438	0	-1.1752	K13679	granule-bound starch synthase	WAXY	EC:2.4.1.242]
Starch and sucrose metabolism	TR19582_c0_g1	166.9	58.53	8.06	0	-1.5109	8.06	0	K00696	sucrose-phosphate synthase	E2.4.1.14	EC:2.4.1.14]
Starch and sucrose metabolism	TR15782_c0_g1	173	10.03	44.12	74.85	-4.1091	44.12	-1.402	K01177	beta-amylase	E3.2.1.2	EC:3.2.1.2]
Starch and sucrose metabolism	TR140310_c0_g1	177.3	35.88	57.01	61.12	-2.3059	57.01	-1.7394	K00696	sucrose-phosphate synthase	E2.4.1.14	EC:2.4.1.14]
Starch and sucrose metabolism	TR2905_c32_g1	184.39	22.37	45.68	0	-3.0428	45.68	0	K13679	granule-bound starch synthase	WAXY	EC:2.4.1.242]
Starch and sucrose metabolism	TR41617_c0_g1	194.58	16.18	480.51	0	-3.586	480.51	0	K13679	granule-bound starch synthase	WAXY	EC:2.4.1.242]
Starch and sucrose metabolism	TR2683_c0_g2	202.13	92.55	102.16	82.89	-1.1271	102.16	-1.4859	K00688	glycogen phosphorylase	PYG, glgP	EC:2.4.1.1]
Starch and sucrose metabolism	TR10931_c0_g1	204.1	16.17	0	90.09	-3.6554	0	-1.375	K00700	1,4-alpha-glucan branching enzyme	GBE1, glgB	EC:2.4.1.18]
Starch and sucrose metabolism	TR9755_c0_g1	233.7	7.32	41.95	56.85	-4.9958	41.95	-2.2401	K00700	1,4-alpha-glucan branching enzyme	GBE1, glgB	EC:2.4.1.18]
Starch and sucrose metabolism	TR15654_c0_g1	233.95	16.19	95.09	72.85	-3.8527	95.09	-1.879	K00700	1,4-alpha-glucan branching enzyme	GBE1, glgB	EC:2.4.1.18]
Starch and sucrose metabolism	TR889_c0_g2	249.74	0	517.24	650.46	0	517.24	1.3812	K00703	starch synthase	glgA	EC:2.4.1.21]
Starch and sucrose metabolism	TR662_c0_g1	252.45	936.9	632.06	854.15	1.8904	632.06	1.5621	K00975	glucose-1-phosphate adenylyltransferase	glgC	EC:2.7.7.27]
Starch and sucrose metabolism	TR28903_c0_g2	253.25	52.05	118.45	0	-2.2821	118.45	0	K13679	granule-bound starch synthase	WAXY	EC:2.4.1.242]
Starch and sucrose metabolism	TR119742_c1_g1	300.29	48.58	43.12	73.5	-2.6269	43.12	-2.2316	K13679	granule-bound starch synthase	WAXY	EC:2.4.1.242]
Starch and sucrose metabolism	TR3207_c0_g1	305.67	664.83	927.46	714.31	1.1207	927.46	1.0304	K01810	glucose-6-phosphate isomerase	GPI, pgi	EC:5.3.1.9]
Starch and sucrose metabolism	TR2622_c3_g1	312.2	0	37.04	0	0	37.04	0	K00975	glucose-1-phosphate adenylyltransferase	glgC	EC:2.7.7.27]
Starch and sucrose metabolism	TR2004_c2_g1	330.61	0	902.41	0	0	902.41	0	K00847	fructokinase	E2.7.1.4, scrK	EC:2.7.1.4]
Starch and sucrose metabolism	TR2916_c0_g1	343.78	32.41	175.96	134.34	-3.4073	175.96	-1.5514	K01188	beta-glucosidase	E3.2.1.21	EC:3.2.1.21]
Starch and sucrose metabolism	TR444_c1_g1	345.17	976.81	0	0	1.5005	0	0	K01513	ectonucleotide pyrophosphatase/phosphodiesterase family member 1/3	ENPP1_3, CD203	EC:3.1.4.1 3.6.1.9]
Starch and sucrose metabolism	TR1879_c0_g1	399.63	3640.77	1559.5	1259.56	3.1865	1559.5	1.4607	K00847	fructokinase	E2.7.1.4, scrK	EC:2.7.1.4]
Starch and sucrose metabolism	TR1913_c0_g1	423.06	123.4	161.03	0	-1.7782	161.03	0	K01177	beta-amylase	E3.2.1.2	EC:3.2.1.2]
Starch and sucrose metabolism	TR1020_c1_g2	469.57	1756.87	1944.76	1609.14	1.9023	1944.76	1.5807	K01179	endoglucanase	E3.2.1.4	EC:3.2.1.4]
Starch and sucrose metabolism	TR2421_c0_g1	479.25	2159.98	2732.62	2026.72	2.1718	2732.62	1.8842	K00695	sucrose synthase	SUS	EC:2.4.1.13]
Starch and sucrose metabolism	TR68696_c0_g1	484.62	49.67	0	207.15	-3.286	0	-1.4194	K00975	glucose-1-phosphate adenylyltransferase	glgC	EC:2.7.7.27]
Starch and sucrose metabolism	TR34173_c0_g2	494.43	69.77	0	0	-2.8247	0	0	K05350	beta-glucosidase	bglB	EC:3.2.1.21]
Starch and sucrose metabolism	TR13036_c0_g1	497.92	18.9	29.69	73.19	-4.7197	29.69	-2.9683	K00975	glucose-1-phosphate adenylyltransferase	glgC	EC:2.7.7.27]
Starch and sucrose metabolism	TR120968_c0_g1	518.2	52.41	148.36	173.38	-3.3044	148.36	-1.7739	K00975	glucose-1-phosphate adenylyltransferase	glgC	EC:2.7.7.27]
Starch and sucrose metabolism	TR1632_c7_g1	543.03	1088.78	0	0	1.003	0	0	K19893	glucan endo-1,3-beta-glucosidase 5/6	GN5_6	EC:3.2.1.39]
Starch and sucrose metabolism	TR1983_c0_g1	566.01	195.4	319.46	0	-1.5337	319.46	0	K13679	granule-bound starch synthase	WAXY	EC:2.4.1.242]
Starch and sucrose metabolism	TR1035_c0_g1	620.62	3433.09	2073.4	2134.82	2.4665	2073.4	1.5863	K16055	trehalose 6-phosphate synthase/phosphatase	TPS	EC:2.4.1.15 3.1.3.12]
Starch and sucrose metabolism	TR3522_c0_g1	661.33	2718.39	4006.85	3196.13	2.0391	4006.85	2.0766	K00695	sucrose synthase	SUS	EC:2.4.1.13]
Starch and sucrose metabolism	TR3008_c1_g1	701.8	0	1878.59	1713.1	0	1878.59	1.2893	K05350	beta-glucosidase	bglB	EC:3.2.1.21]
Starch and sucrose metabolism	TR2204_c2_g1	829.44	120.33	206.67	155.8	-2.7855	206.67	-2.6067	K01193	beta-fructofuranosidase	INV, sacA	EC:3.2.1.26]
Starch and sucrose metabolism	TR4742_c0_g3	878.18	203.2	217.13	279.89	-2.1118	217.13	-1.8434	K00696	sucrose-phosphate synthase	E2.4.1.14	EC:2.4.1.14]
Starch and sucrose metabolism	TR1966_c0_g1	973.76	0	4167.14	4421.79	0	4167.14	2.1849	K01188	beta-glucosidase	E3.2.1.21	EC:3.2.1.21]
Starch and sucrose metabolism	TR514_c0_g1	1056.3	24093.8	6517.62	7012.44	4.5115	6517.62	2.5342	K01188	beta-glucosidase	E3.2.1.21	EC:3.2.1.21]
Starch and sucrose metabolism	TR957_c7_g1	1146.95	0	0	524.05	0	0	-1.1297	K00688	glycogen phosphorylase	PYG, glgP	EC:2.4.1.1]
Starch and sucrose metabolism	TR21054_c2_g1	1298.78	217.72	350.85	726.21	-2.5764	350.85	-1.0326	K13679	granule-bound starch synthase	WAXY	EC:2.4.1.242]
Starch and sucrose metabolism	TR47736_c0_g1	1300.29	638.19	481.44	0	-1.027	481.44	0	K16055	trehalose 6-phosphate synthase/phosphatase	TPS	EC:2.4.1.15 3.1.3.12]
Starch and sucrose metabolism	TR586_c0_g1	1326.25	161.98	105.41	169.65	-3.0336	105.41	-3.1628	K05350	beta-glucosidase	bglB	EC:3.2.1.21]
Starch and sucrose metabolism	TR1035_c1_g2	1337.26	157.71	330.66	298.17	-3.084	330.66	-2.3597	K16055	trehalose 6-phosphate synthase/phosphatase	TPS	EC:2.4.1.15 3.1.3.12]
Starch and sucrose metabolism	TR2126_c0_g2	1381.41	3659.33	0	0	1.4053	0	0	K00844	hexokinase	HK	EC:2.7.1.1]
Starch and sucrose metabolism	TR2905_c15_g1	1432.88	200.11	341.79	724.7	-2.8398	341.79	-1.1788	K13679	granule-bound starch synthase	WAXY	EC:2.4.1.242]
Starch and sucrose metabolism	TR96_c1_g1	1496.72	4852.27	5615.56	4939.72	1.6964	5615.56	1.5273	K05350	beta-glucosidase	bglB	EC:3.2.1.21]
Starch and sucrose metabolism	TR3114_c0_g1	1897.83	623.61	799.9	945.71	-1.6057	799.9	-1.1982	K00705	4-alpha-glucanotransferase	malQ	EC:2.4.1.25]
Starch and sucrose metabolism	TR146138_c0_g1	2013.83	444.14	0	285.91	-2.1806	0	-3.0086	K01193	beta-fructofuranosidase	INV, sacA	EC:3.2.1.26]
Starch and sucrose metabolism	TR9733_c1_g1	2174.22	375.86	502.05	1127.88	-2.5321	502.05	-1.1419	K13679	granule-bound starch synthase	WAXY	EC:2.4.1.242]
Starch and sucrose metabolism	TR83993_c0_g2	2314.42	33.52	67.33	0	-6.1086	67.33	0	K01177	beta-amylase	E3.2.1.2	EC:3.2.1.2]
Starch and sucrose metabolism	TR3863_c0_g1	3049.96	651.25	1281.62	1129.52	-2.2274	1281.62	-1.6265	K01214	isoamylase	ISA, treX	EC:3.2.1.68]
Starch and sucrose metabolism	TR6304_c0_g1	3348.49	1077	1274.42	1304.74	-1.6366	1274.42	-1.554	K00705	4-alpha-glucanotransferase	malQ	EC:2.4.1.25]
Starch and sucrose metabolism	TR3701_c1_g1	3398.44	12745	8238.98	8837.03	1.9067	8238.98	1.1836	K16055	trehalose 6-phosphate synthase/phosphatase	TPS	EC:2.4.1.15 3.1.3.12]
Starch and sucrose metabolism	TR46352_c1_g1	3581.1	604.13	917.99	2022.28	-2.5673	917.99	-1.0187	K13679	granule-bound starch synthase	WAXY	EC:2.4.1.242]
Starch and sucrose metabolism	TR4742_c0_g1	3611.92	1088.66	1341.66	1437.05	-1.7303	1341.66	-1.5243	K00696	sucrose-phosphate synthase	E2.4.1.14	EC:2.4.1.14]
Starch and sucrose metabolism	TR1035_c1_g1	3947.94	504.42	605.04	732.28	-2.9685	605.04	-2.6249	K16055	trehalose 6-phosphate synthase/phosphatase	TPS	EC:2.4.1.15 3.1.3.12]
Starch and sucrose metabolism	TR1665_c0_g1	3972.34	10223.3	11165.7	0	1.3636	11165.7	0	K01810	glucose-6-phosphate isomerase	GPI, pgi	EC:5.3.1.9]
Starch and sucrose metabolism	TR6648_c0_g2	5210.6	11243.3	17148.5	0	1.1094	17148.5	0	K01177	beta-amylase	E3.2.1.2	EC:3.2.1.2]
Starch and sucrose metabolism	TR1906_c15_g1	5677.99	1101.66	2066.59	1522.35	-2.3658	2066.59	-2.0933	K01193	beta-fructofuranosidase	INV, sacA	EC:3.2.1.26]
Starch and sucrose metabolism	TR271_c0_g2	7352.41	15948.8	18947.6	22118.6	1.1171	18947.6	1.3937	K01176	alpha-amylase	AMY, amyA, malS	EC:3.2.1.1]
Starch and sucrose metabolism	TR1705_c1_g1	9085.4	0	20648.5	0	0	20648.5	0	K00963	UTP--glucose-1-phosphate uridylyltransferase	UGP2, galU, galF	EC:2.7.7.9]
Starch and sucrose metabolism	TR28903_c1_g1	10299.9	1526.08	2171.3	4633.36	-2.7547	2171.3	-1.3467	K13679	granule-bound starch synthase	WAXY	EC:2.4.1.242]
Starch and sucrose metabolism	TR3036_c2_g1	10501.6	23313	0	27450.3	1.1504	0	1.1912	K00696	sucrose-phosphate synthase	E2.4.1.14	EC:2.4.1.14]
Starch and sucrose metabolism	TR46352_c0_g1	10584.3	684.67	270.08	1254.99	-3.9503	270.08	-3.2703	K13679	granule-bound starch synthase	WAXY	EC:2.4.1.242]
Starch and sucrose metabolism	TR10488_c0_g1	18718.5	2839.7	6808.75	4745.52	-2.7207	6808.75	-2.1737	K00688	glycogen phosphorylase	PYG, glgP	EC:2.4.1.1]
Starch and sucrose metabolism	TR3109_c0_g1	35850.5	3943.93	19742.6	15688	-3.1843	19742.6	-1.3863	K00700	1,4-alpha-glucan branching enzyme	GBE1, glgB	EC:2.4.1.18]
Starch and sucrose metabolism	TR2905_c27_g1	43610.5	7296.16	9025.67	18671	-2.5795	9025.67	-1.4182	K13679	granule-bound starch synthase	WAXY	EC:2.4.1.242]
Starch and sucrose metabolism	TR3040_c0_g1	66898.3	5963.18	13918.6	16963.3	-3.4878	13918.6	-2.1735	K00975	glucose-1-phosphate adenylyltransferase	glgC	EC:2.7.7.27]
Starch and sucrose metabolism	TR923_c2_g2	93278.9	10441.9	39712.3	34878.5	-3.1592	39712.3	-1.6133	K00700	1,4-alpha-glucan branching enzyme	GBE1, glgB	EC:2.4.1.18]
Starch and sucrose metabolism	TR3343_c0_g1	109039	31739.8	0	17603.5	-1.7805	0	-2.8249	K01193	beta-fructofuranosidase	INV, sacA	EC:3.2.1.26]
Starch and sucrose metabolism	TR2905_c2_g1	126241	24600.2	32595.4	63165.6	-2.3595	32595.4	-1.1932	K13679	granule-bound starch synthase	WAXY	EC:2.4.1.242]

## Sheet: Supplementary Table 3
Supplementary table 3. List of differentially expressed transcription factors in P. bournei leaves challenged with drought stress for 15, 30, and 45 days.
TF ID	CK	15d	30d	45d	CKvs15d	CKvs30d	CKvs45d	TFDES	ABB	Description
TR1499_c0_g1	15.18	130.74	63.71	76.54	3.0941	1.8605	2.1277	AP2 domain	AP2	AP2/ERF and B3 domain-containing transcription factor RAV1 OS=Arabidopsis thaliana OX=3702 GN=RAV1 PE=1 SV=1
TR6313_c0_g1	16.67	56.7	90.42	84.56	1.761	2.2354	2.1419	AP2 domain	AP2	AP2/ERF and B3 domain-containing transcription factor RAV1 OS=Arabidopsis thaliana OX=3702 GN=RAV1 PE=1 SV=1
TR1499_c0_g2	724.51	1747.25	2785.85	2212.29	1.2691	1.7448	1.4147	AP2 domain	AP2	AP2/ERF and B3 domain-containing transcription factor RAV1 OS=Arabidopsis thaliana OX=3702 GN=RAV1 PE=1 SV=1
TR21325_c0_g2	53.29	21.98	0	0	-1.2791	0	0	AP2 domain	AP2	AP2-like ethylene-responsive transcription factor AIL5 OS=Arabidopsis thaliana OX=3702 GN=AIL5 PE=2 SV=2
TR21325_c0_g1	22.37	3.86	0	0	-2.5361	0	0	AP2 domain	AP2	AP2-like ethylene-responsive transcription factor CRL5 OS=Oryza sativa subsp. japonica OX=39947 GN=CRL5 PE=2 SV=1
TR4732_c0_g1	510.58	59.37	215.68	0	-3.1045	-1.4414	0	AP2 domain	AP2	AP2-like ethylene-responsive transcription factor CRL5 OS=Oryza sativa subsp. japonica OX=39947 GN=CRL5 PE=2 SV=1
TR17420_c0_g1	114.12	359.81	548.56	350.12	1.6554	2.066	1.4224	AP2 domain	AP2	Dehydration-responsive element-binding protein 2B OS=Oryza sativa subsp. japonica OX=39947 GN=DREB2B PE=2 SV=2
TR4803_c6_g1	268.21	15.43	60.92	63.82	-4.1203	-2.336	-2.2694	AP2 domain	AP2	Dehydration-responsive element-binding protein 3 OS=Arabidopsis thaliana OX=3702 GN=DREB3 PE=2 SV=1
TR2235_c4_g1	280.74	80.57	0	87.2	-1.8015	0	-1.8883	AP2 domain	AP2	Dehydration-responsive element-binding protein 3 OS=Arabidopsis thaliana OX=3702 GN=DREB3 PE=2 SV=1
TR956_c2_g1	1908.51	190553	23118.6	18619.7	6.6416	3.399	3.088	AP2 domain	AP2	E3 ubiquitin-protein ligase RGLG2 OS=Arabidopsis thaliana OX=3702 GN=RGLG2 PE=1 SV=1
TR10948_c0_g1	98.35	34.32	0	0	-1.52	0	0	AP2 domain	AP2	Ethylene-responsive transcription factor 1 OS=Oryza sativa subsp. japonica OX=39947 GN=EREBP1 PE=1 SV=1
TR45056_c0_g1	146.26	307.35	486.91	570.79	1.0692	1.5358	1.7664	AP2 domain	AP2	Ethylene-responsive transcription factor 1B OS=Arabidopsis thaliana OX=3702 GN=ERF1B PE=1 SV=2
TR5060_c2_g1	164.6	335.8	498.27	806.87	1.0266	1.3991	2.0955	AP2 domain	AP2	Ethylene-responsive transcription factor 1B OS=Arabidopsis thaliana OX=3702 GN=ERF1B PE=1 SV=2
TR34341_c0_g1	107.47	21.2	0	0	-2.3409	0	0	AP2 domain	AP2	Ethylene-responsive transcription factor 3 OS=Arabidopsis thaliana OX=3702 GN=ERF3 PE=1 SV=1
TR8595_c0_g1	3059.18	1300.94	1050.72	0	-1.2335	-1.738	0	AP2 domain	AP2	Ethylene-responsive transcription factor 5 OS=Nicotiana tabacum OX=4097 GN=ERF5 PE=2 SV=1
TR34940_c0_g1	1353.72	3670.68	3546.14	4146.03	1.4386	1.1913	1.4193	AP2 domain	AP2	Ethylene-responsive transcription factor CRF4 OS=Arabidopsis thaliana OX=3702 GN=CRF4 PE=1 SV=2
TR10260_c0_g1	10.82	44.35	89.37	83.31	2.0384	2.8566	2.756	AP2 domain	AP2	Ethylene-responsive transcription factor ERF003 OS=Arabidopsis thaliana OX=3702 GN=ERF003 PE=2 SV=1
TR23318_c0_g1	16.71	1.54	1.31	0	-3.4398	-3.8493	0	AP2 domain	AP2	Ethylene-responsive transcription factor ERF015 OS=Arabidopsis thaliana OX=3702 GN=ERF015 PE=2 SV=1
TR11182_c1_g1	536.41	44.33	140.34	152.51	-3.5969	-2.1284	-2.008	AP2 domain	AP2	Ethylene-responsive transcription factor ERF023 OS=Arabidopsis thaliana OX=3702 GN=ERF023 PE=2 SV=1
TR379_c1_g1	102.26	42.8	443.7	0	-1.2574	1.9187	0	AP2 domain	AP2	Ethylene-responsive transcription factor ERF053 OS=Arabidopsis thaliana OX=3702 GN=ERF053 PE=1 SV=1
TR1724_c0_g1	64.44	25.46	0	0	-1.3406	0	0	AP2 domain	AP2	Ethylene-responsive transcription factor ERF060 OS=Arabidopsis thaliana OX=3702 GN=ERF060 PE=2 SV=1
TR43_c5_g1	2444.66	5900.16	0	5935.53	1.2708	0	1.0847	AP2 domain	AP2	Ethylene-responsive transcription factor ERF071 OS=Arabidopsis thaliana OX=3702 GN=ERF071 PE=2 SV=1
TR138332_c0_g1	0	49.74	0	0	8.3506	0	0	AP2 domain	AP2	Ethylene-responsive transcription factor ERF091 OS=Arabidopsis thaliana OX=3702 GN=ERF091 PE=1 SV=1
TR838_c2_g3	76.79	1784.55	430.47	706.59	4.5375	2.2867	3.0031	AP2 domain	AP2	Ethylene-responsive transcription factor ERF110 OS=Arabidopsis thaliana OX=3702 GN=ERF110 PE=2 SV=2
TR1621_c2_g1	95.34	1841.17	1515.05	1625.71	4.2711	3.7885	3.8906	AP2 domain	AP2	Ethylene-responsive transcription factor ERF113 OS=Arabidopsis thaliana OX=3702 GN=ERF113 PE=2 SV=1
TR178_c1_g1	0	11.19	414.58	0	6.1984	11.2127	0	AP2 domain	AP2	Ethylene-responsive transcription factor RAP2-11 OS=Arabidopsis thaliana OX=3702 GN=RAP2-11 PE=2 SV=1
TR166618_c0_g1	4.41	21.2	46.33	0	2.2645	3.1956	0	AP2 domain	AP2	Ethylene-responsive transcription factor RAP2-11 OS=Arabidopsis thaliana OX=3702 GN=RAP2-11 PE=2 SV=1
TR21325_c1_g1	2.4	16.58	0	28.87	2.7655	0	3.3638	AP2 domain	AP2	Ethylene-responsive transcription factor WRI1 OS=Arabidopsis thaliana OX=3702 GN=WRI1 PE=2 SV=1
TR1842_c0_g1	2078.21	613.57	824	907.43	-1.7602	-1.5316	-1.3897	AP2 domain	AP2	Floral homeotic protein APETALA 2 OS=Arabidopsis thaliana OX=3702 GN=AP2 PE=1 SV=1
TR28520_c0_g2	25.08	80.22	84.15	189.32	1.6724	1.5415	2.7125	AP2 domain	AP2	Pathogenesis-related genes transcriptional activator PTI5 OS=Solanum lycopersicum OX=4081 GN=PTI5 PE=2 SV=1
TR59828_c0_g1	60.04	596.55	790.18	651.25	3.3116	3.5169	3.2389	AP2 domain	AP2	Pathogenesis-related genes transcriptional activator PTI5 OS=Solanum lycopersicum OX=4081 GN=PTI5 PE=2 SV=1
TR1182_c1_g1	103.68	357.81	0	0	1.7855	0	0	AP2 domain	AP2	Pathogenesis-related genes transcriptional activator PTI6 OS=Solanum lycopersicum OX=4081 GN=PTI6 PE=2 SV=1
TR6621_c0_g1	234.31	1169.97	1398.32	1750.22	2.3195	2.3781	2.7036	AP2 domain	AP2	Probable LRR receptor-like serine/threonine-protein kinase At1g05700 OS=Arabidopsis thaliana OX=3702 GN=At1g05700 PE=2 SV=1
TR111046_c0_g1	0	0	10.8	0	0	5.9548	0	AP2 domain	AP2	AP2-like ethylene-responsive transcription factor AIL5 OS=Arabidopsis thaliana OX=3702 GN=AIL5 PE=2 SV=2
TR33043_c0_g1	4.39	0	87.12	30.96	0	4.3011	2.8149	AP2 domain	AP2	Dehydration-responsive element-binding protein 1A OS=Arabidopsis thaliana OX=3702 GN=DREB1A PE=1 SV=2
TR10583_c1_g2	0.64	0	22.93	0	0	5.1753	0	AP2 domain	AP2	Ethylene-responsive transcription factor 14 OS=Arabidopsis thaliana OX=3702 GN=ERF14 PE=2 SV=1
TR59118_c0_g1	26.93	0	135.9	96.36	0	2.3367	1.8429	AP2 domain	AP2	Ethylene-responsive transcription factor 1A OS=Arabidopsis thaliana OX=3702 GN=ERF1A PE=1 SV=2
TR2484_c1_g1	6893.18	0	2294.3	0	0	-1.5874	0	AP2 domain	AP2	Ethylene-responsive transcription factor 1A OS=Arabidopsis thaliana OX=3702 GN=ERF1A PE=1 SV=2
TR1424_c1_g1	146.42	0	359.37	0	0	1.2939	0	AP2 domain	AP2	Ethylene-responsive transcription factor 3 OS=Nicotiana tabacum OX=4097 GN=ERF3 PE=2 SV=1
TR1612_c0_g1	28.53	0	221.98	164.18	0	2.9541	2.5218	AP2 domain	AP2	Ethylene-responsive transcription factor 5 OS=Nicotiana tabacum OX=4097 GN=ERF5 PE=2 SV=1
TR4740_c0_g1	47.33	0	204.58	199.23	0	2.1061	2.0713	AP2 domain	AP2	Ethylene-responsive transcription factor CRF2 OS=Arabidopsis thaliana OX=3702 GN=CRF2 PE=1 SV=1
TR111977_c0_g1	0	0	7.58	0	0	5.4425	0	AP2 domain	AP2	Ethylene-responsive transcription factor ERF017 OS=Arabidopsis thaliana OX=3702 GN=ERF017 PE=2 SV=1
TR24178_c0_g1	32.03	0	140.11	0	0	2.1314	0	AP2 domain	AP2	Ethylene-responsive transcription factor ERF019 OS=Arabidopsis thaliana OX=3702 GN=ERF019 PE=2 SV=1
TR2074_c9_g1	2.76	0	101.06	27.58	0	5.1777	3.3032	AP2 domain	AP2	Ethylene-responsive transcription factor ERF022 OS=Arabidopsis thaliana OX=3702 GN=ERF022 PE=2 SV=1
TR1724_c1_g1	2801.62	0	6651.85	6524.23	0	1.2472	1.2217	AP2 domain	AP2	Ethylene-responsive transcription factor ERF060 OS=Arabidopsis thaliana OX=3702 GN=ERF060 PE=2 SV=1
TR52412_c0_g2	19.96	0	158.1	160.09	0	2.976	2.996	AP2 domain	AP2	Ethylene-responsive transcription factor ERF061 OS=Arabidopsis thaliana OX=3702 GN=ERF061 PE=2 SV=1
TR3495_c1_g2	2.18	0	20.06	0	0	3.1873	0	AP2 domain	AP2	Ethylene-responsive transcription factor ERF091 OS=Arabidopsis thaliana OX=3702 GN=ERF091 PE=1 SV=1
TR9878_c0_g2	16.37	0	58.69	0	0	1.8386	0	AP2 domain	AP2	Ethylene-responsive transcription factor ERF095 OS=Arabidopsis thaliana OX=3702 GN=ERF095 PE=1 SV=1
TR843_c0_g1	4556.23	0	20004	17338.6	0	2.1343	1.9302	AP2 domain	AP2	Phospho-2-dehydro-3-deoxyheptonate aldolase 1, chloroplastic OS=Solanum tuberosum OX=4113 GN=SHKA PE=1 SV=2
TR13670_c0_g1	2.14	0	0	31.27	0	0	3.8371	AP2 domain	AP2	Ethylene-responsive transcription factor ERF020 OS=Arabidopsis thaliana OX=3702 GN=ERF020 PE=2 SV=1
TR45981_c0_g1	3.43	0	0	21.44	0	0	2.6337	AP2 domain	AP2	Ethylene-responsive transcription factor ERF042 OS=Arabidopsis thaliana OX=3702 GN=ERF042 PE=2 SV=1
TR46885_c0_g1	8.43	0	0	27.6	0	0	1.7095	AP2 domain	AP2	Dehydration-responsive element-binding protein 2D OS=Arabidopsis thaliana OX=3702 GN=DREB2D PE=2 SV=1
TR48323_c0_g1	1.53	0	0	21.12	0	0	3.7597	AP2 domain	AP2	Ethylene-responsive transcription factor RAP2-11 OS=Arabidopsis thaliana OX=3702 GN=RAP2-11 PE=2 SV=1
TR8595_c4_g1	74.82	0	0	230.57	0	0	1.621	AP2 domain	AP2	Ethylene-responsive transcription factor 2 OS=Nicotiana tabacum OX=4097 GN=ERF2 PE=2 SV=1
TR12700_c0_g1	48.17	3.86	0	17.16	-3.6433	0	-1.6876	B3 DNA binding domain	B3	-
TR2498_c0_g1	459.82	158.49	191.67	196.79	-1.5368	-1.4616	-1.4169	B3 DNA binding domain	B3	-
TR510_c3_g1	768.93	150.79	327.79	333.62	-2.3504	-1.4268	-1.3992	B3 DNA binding domain	B3	Auxin response factor 1 OS=Arabidopsis thaliana OX=3702 GN=ARF1 PE=1 SV=2
TR247_c1_g1	946.81	208.25	261.68	285.97	-2.1849	-2.0513	-1.9223	B3 DNA binding domain	B3	Auxin response factor 18 OS=Oryza sativa subsp. japonica OX=39947 GN=ARF18 PE=2 SV=1
TR32125_c0_g1	102.4	20.06	23.37	42.94	-2.3514	-2.3265	-1.4477	B3 DNA binding domain	B3	Auxin response factor 5 OS=Arabidopsis thaliana OX=3702 GN=ARF5 PE=1 SV=3
TR18561_c0_g1	253.24	40.47	70.77	57.53	-2.6459	-2.0359	-2.3323	B3 DNA binding domain	B3	Auxin response factor 5 OS=Oryza sativa subsp. japonica OX=39947 GN=ARF5 PE=2 SV=2
TR510_c0_g2	5220.81	2096.98	2828.14	2385.23	-1.316	-1.0809	-1.324	B3 DNA binding domain	B3	Auxin response factor 7 OS=Oryza sativa subsp. japonica OX=39947 GN=ARF7 PE=2 SV=1
TR1659_c4_g1	32.44	11.17	0	0	-1.5358	0	0	B3 DNA binding domain	B3	B3 domain-containing protein Os01g0723500 OS=Oryza sativa subsp. japonica OX=39947 GN=Os01g0723500 PE=3 SV=1
TR26411_c2_g1	57.18	8.1	23.19	24.58	-2.8196	-1.5005	-1.4067	B3 DNA binding domain	B3	B3 domain-containing protein Os02g0683500 OS=Oryza sativa subsp. japonica OX=39947 GN=Os02g0683500 PE=2 SV=1
TR27381_c0_g1	16.56	0.77	0	3.63	-4.424	0	-2.3743	B3 DNA binding domain	B3	Putative B3 domain-containing protein Os03g0621600 OS=Oryza sativa subsp. japonica OX=39947 GN=Os03g0621600 PE=3 SV=1
TR17385_c0_g1	169.41	0	53.34	0	0	-1.6756	0	B3 DNA binding domain	B3	Auxin response factor 18 OS=Oryza sativa subsp. japonica OX=39947 GN=ARF18 PE=2 SV=1
TR4001_c0_g1	962.34	0	473.67	0	0	-1.0225	0	B3 DNA binding domain	B3	Auxin response factor 3 OS=Arabidopsis thaliana OX=3702 GN=ARF3 PE=1 SV=2
TR11236_c0_g1	249.02	0	530.3	0	0	1.0883	0	B3 DNA binding domain	B3	B3 domain-containing protein Os01g0723500 OS=Oryza sativa subsp. japonica OX=39947 GN=Os01g0723500 PE=3 SV=1
TR17400_c0_g1	125.22	0	59.14	0	0	-1.0828	0	B3 DNA binding domain	B3	Putative B3 domain-containing protein At5g66980 OS=Arabidopsis thaliana OX=3702 GN=At5g66980 PE=1 SV=1
TR2550_c0_g1	5608.53	2495.69	2616	1964.82	-1.1682	-1.2968	-1.7069	bZIP transcription factor	bZIP_1	ABSCISIC ACID-INSENSITIVE 5-like protein 5 OS=Arabidopsis thaliana OX=3702 GN=ABF2 PE=1 SV=1
TR449_c6_g1	12.4	63.29	0	0	2.3508	0	0	bZIP transcription factor	bZIP_1	Basic leucine zipper 43 OS=Arabidopsis thaliana OX=3702 GN=BZIP43 PE=1 SV=1
TR11532_c2_g1	33.45	67.49	0	0	1.0098	0	0	bZIP transcription factor	bZIP_1	Basic leucine zipper 43 OS=Arabidopsis thaliana OX=3702 GN=BZIP43 PE=1 SV=1
TR1437_c4_g3	111.54	35.11	30	40.39	-1.6673	-2.0955	-1.6613	bZIP transcription factor	bZIP_1	Basic leucine zipper 8 OS=Arabidopsis thaliana OX=3702 GN=BZIP8 PE=1 SV=1
TR280_c0_g1	207	996.67	2244.72	1020.3	2.2667	3.2401	2.1048	bZIP transcription factor	bZIP_1	bZIP transcription factor 50 OS=Oryza sativa subsp. japonica OX=39947 GN=BZIP50 PE=2 SV=1
TR23437_c0_g1	0.29	31.62	10.73	0	6.7351	4.9785	0	bZIP transcription factor	bZIP_1	bZIP transcription factor TGA10 OS=Nicotiana tabacum OX=4097 GN=TGA10 PE=1 SV=1
TR17579_c0_g1	23.28	2.31	0	0	-3.3323	0	0	bZIP transcription factor	bZIP_1	G-box-binding factor 4 OS=Arabidopsis thaliana OX=3702 GN=GBF4 PE=1 SV=1
TR19610_c0_g1	45.26	2.7	19.69	17.85	-4.0673	-1.3878	-1.5284	bZIP transcription factor	bZIP_1	Protein ABSCISIC ACID-INSENSITIVE 5 OS=Arabidopsis thaliana OX=3702 GN=ABI5 PE=1 SV=1
TR29382_c1_g4	6.83	0	0	0	-5.0066	0	0	bZIP transcription factor	bZIP_1	Transcription factor HBP-1b(c1) (Fragment) OS=Triticum aestivum OX=4565 PE=1 SV=2
TR3746_c0_g1	37.88	266.11	304.93	156.73	2.8089	2.8072	1.8527	bZIP transcription factor	bZIP_1	Transcription factor TGA9 OS=Arabidopsis thaliana OX=3702 GN=TGA9 PE=1 SV=1
TR152998_c0_g1	0	0	16.67	0	0	6.5773	0	bZIP transcription factor	bZIP_1	-
TR123476_c0_g1	0.31	0	13.26	0	0	5.2816	0	bZIP transcription factor	bZIP_1	Protein FD OS=Arabidopsis thaliana OX=3702 GN=FD PE=1 SV=1
TR1528_c0_g2	45.04	0	136.62	0	0	1.6061	0	bZIP transcription factor	bZIP_1	Transcription factor RF2b OS=Oryza sativa subsp. japonica OX=39947 GN=RF2b PE=1 SV=2
TR1528_c0_g3	49.92	0	6.68	17.71	0	-2.8719	-1.504	bZIP transcription factor	bZIP_1	Transcription factor RF2b OS=Oryza sativa subsp. japonica OX=39947 GN=RF2b PE=1 SV=2
TR8244_c0_g2	303.22	0	0	110.54	0	0	-1.452	bZIP transcription factor	bZIP_1	ABSCISIC ACID-INSENSITIVE 5-like protein 2 OS=Arabidopsis thaliana OX=3702 GN=DPBF3 PE=1 SV=1
TR17511_c0_g1	935.62	373.3	510.65	489.76	-1.3255	-1.0707	-1.1268	Basic region leucine zipper	bZIP_2	Basic leucine zipper 24 OS=Arabidopsis thaliana OX=3702 GN=BZIP24 PE=1 SV=1
TR160712_c0_g1	0	0	7.95	0	0	5.5103	0	Basic region leucine zipper	bZIP_2	-
TR841_c3_g1	23.71	849.44	407.61	255.58	5.1595	3.9019	3.2262	CCAAT-binding transcription factor (CBF-B/NF-YA) subunit B	CBFB_NFYA	Nuclear transcription factor Y subunit A-10 OS=Arabidopsis thaliana OX=3702 GN=NFYA10 PE=2 SV=2
TR1736_c0_g1	413.7	2377.02	1502.75	1246.9	2.5213	1.6624	1.3969	CCAAT-binding transcription factor (CBF-B/NF-YA) subunit B	CBFB_NFYA	Nuclear transcription factor Y subunit A-2 OS=Arabidopsis thaliana OX=3702 GN=NFYA2 PE=2 SV=1
TR15491_c0_g1	1368.1	207.07	289.02	567.59	-2.7241	-2.4414	-1.4647	CCAAT-binding transcription factor (CBF-B/NF-YA) subunit B	CBFB_NFYA	Nuclear transcription factor Y subunit A-5 OS=Arabidopsis thaliana OX=3702 GN=NFYA5 PE=2 SV=1
TR157_c0_g2	26261.2	10156.9	13403.5	0	-1.3705	-1.167	0	CCAAT-binding transcription factor (CBF-B/NF-YA) subunit B	CBFB_NFYA	Nuclear transcription factor Y subunit A-9 OS=Arabidopsis thaliana OX=3702 GN=NFYA9 PE=1 SV=1
TR348_c0_g1	579.45	1786.11	1498.19	1345.67	1.6236	1.1726	1.0207	E2F/DP family winged-helix DNA-binding domain	E2F_TDP	Receptor-like cytoplasmic kinase 176 OS=Oryza sativa subsp. japonica OX=39947 GN=RLCK176 PE=1 SV=1
TR12528_c0_g1	69.42	0	25.39	0	0	-1.4633	0	E2F/DP family winged-helix DNA-binding domain	E2F_TDP	Transcription factor E2FA OS=Arabidopsis thaliana OX=3702 GN=E2FA PE=1 SV=1
TR25652_c0_g2	18.58	138.84	179.83	135.06	2.8946	3.0694	2.6614	Ethylene insensitive 3	EIN3	ETHYLENE INSENSITIVE 3-like 3 protein OS=Arabidopsis thaliana OX=3702 GN=EIL3 PE=1 SV=1
TR7136_c0_g1	32.98	11.57	0	0	-1.5107	0	0	GATA zinc finger	GATA	GATA transcription factor 26 OS=Arabidopsis thaliana OX=3702 GN=GATA26 PE=2 SV=1
TR9818_c0_g1	84.14	337.43	336.32	242.15	2.0021	1.7996	1.3302	GATA zinc finger	GATA	GATA transcription factor 5 OS=Arabidopsis thaliana OX=3702 GN=GATA5 PE=2 SV=1
TR7713_c2_g1	368.16	109.14	179.01	0	-1.7543	-1.2358	0	GATA zinc finger	GATA	GATA transcription factor 9 OS=Arabidopsis thaliana OX=3702 GN=GATA9 PE=2 SV=1
TR29412_c0_g1	203.67	817.08	0	0	2.003	0	0	GATA zinc finger	GATA	Putative GATA transcription factor 22 OS=Arabidopsis thaliana OX=3702 GN=GATA22 PE=3 SV=1
TR25908_c0_g1	24.01	0	0.92	0	0	-4.6058	0	GATA zinc finger	GATA	GATA transcription factor 12 OS=Arabidopsis thaliana OX=3702 GN=GATA12 PE=2 SV=1
TR1098_c0_g1	199.05	0	435.01	444.64	0	1.1267	1.1621	GATA zinc finger	GATA	GATA transcription factor 26 OS=Arabidopsis thaliana OX=3702 GN=GATA26 PE=2 SV=1
TR657_c0_g1	319.82	737.75	1864.2	1401.46	1.2044	2.3448	1.9348	Helix-loop-helix DNA-binding domain	HLH	-
TR657_c0_g2	751.05	2364.54	3500.25	3668.61	1.6544	2.0224	2.0922	Helix-loop-helix DNA-binding domain	HLH	-
TR29894_c0_g1	3.3	32.01	59.21	39.34	3.2749	3.9649	3.3786	Helix-loop-helix DNA-binding domain	HLH	Putative transcription factor bHLH041 OS=Arabidopsis thaliana OX=3702 GN=BHLH41 PE=3 SV=1
TR126598_c0_g1	8.6	0	0.34	0.36	-5.3365	-4.7729	-4.7641	Helix-loop-helix DNA-binding domain	HLH	Transcription factor bHLH137 OS=Arabidopsis thaliana OX=3702 GN=BHLH137 PE=1 SV=1
TR7106_c1_g1	274.86	50.49	145.38	142.93	-2.4442	-1.1149	-1.1365	Helix-loop-helix DNA-binding domain	HLH	Transcription factor bHLH162 OS=Arabidopsis thaliana OX=3702 GN=BHLH162 PE=1 SV=1
TR63422_c0_g1	75.98	15.02	22.15	28.09	-2.3376	-1.9775	-1.6424	Helix-loop-helix DNA-binding domain	HLH	Transcription factor bHLH25 OS=Arabidopsis thaliana OX=3702 GN=BHLH25 PE=2 SV=2
TR1310_c0_g2	99.24	46.26	0	0	-1.1013	0	0	Helix-loop-helix DNA-binding domain	HLH	Transcription factor bHLH30 OS=Arabidopsis thaliana OX=3702 GN=BHLH30 PE=1 SV=1
TR11825_c0_g2	797.35	220.14	221.66	312.62	-1.8565	-2.0446	-1.5455	Helix-loop-helix DNA-binding domain	HLH	Transcription factor bHLH30 OS=Arabidopsis thaliana OX=3702 GN=BHLH30 PE=1 SV=1
TR630_c11_g1	84.27	171.57	1173.39	540.69	1.0244	3.6008	2.4852	Helix-loop-helix DNA-binding domain	HLH	Transcription factor bHLH35 OS=Arabidopsis thaliana OX=3702 GN=BHLH35 PE=2 SV=1
TR25804_c1_g1	2.44	20.82	19.36	0	3.0789	2.7775	0	Helix-loop-helix DNA-binding domain	HLH	Transcription factor bHLH36 OS=Arabidopsis thaliana OX=3702 GN=BHLH36 PE=2 SV=1
TR5676_c0_g1	427.64	104.12	0	0	-2.0384	0	0	Helix-loop-helix DNA-binding domain	HLH	Transcription factor bHLH49 OS=Arabidopsis thaliana OX=3702 GN=BHLH49 PE=1 SV=1
TR43270_c0_g1	73.33	3.47	5.97	0	-4.4015	-3.8074	0	Helix-loop-helix DNA-binding domain	HLH	Transcription factor bHLH67 OS=Arabidopsis thaliana OX=3702 GN=BHLH67 PE=2 SV=1
TR23923_c0_g3	27.32	0	8.56	2.38	-7.0045	-1.8615	-3.7301	Helix-loop-helix DNA-binding domain	HLH	Transcription factor EAT1 OS=Oryza sativa subsp. japonica OX=39947 GN=EAT1 PE=1 SV=2
TR50795_c0_g1	110.78	30.08	0	52.5	-1.8805	0	-1.267	Helix-loop-helix DNA-binding domain	HLH	Transcription factor GLABRA 3 OS=Arabidopsis thaliana OX=3702 GN=GL3 PE=1 SV=1
TR5179_c3_g1	404.77	149.96	0	208.31	-1.432	0	-1.148	Helix-loop-helix DNA-binding domain	HLH	Transcription factor GLABRA 3 OS=Arabidopsis thaliana OX=3702 GN=GL3 PE=1 SV=1
TR27213_c0_g1	573.93	1717.95	1394.88	1484.58	1.5806	1.0829	1.1752	Helix-loop-helix DNA-binding domain	HLH	Transcription factor ICE1 OS=Arabidopsis thaliana OX=3702 GN=SCRM PE=1 SV=1
TR196108_c0_g1	78.16	26.2	14.18	0	-1.577	-2.651	0	Helix-loop-helix DNA-binding domain	HLH	Transcription factor MYC2 OS=Arabidopsis thaliana OX=3702 GN=MYC2 PE=1 SV=2
TR6166_c0_g2	295.07	123.38	166.87	113.09	-1.2577	-1.0179	-1.5697	Helix-loop-helix DNA-binding domain	HLH	Transcription factor PHYTOCHROME INTERACTING FACTOR-LIKE 15 OS=Oryza sativa subsp. japonica OX=39947 GN=PIL15 PE=1 SV=2
TR889_c1_g3	561.44	234.46	269.89	197.25	-1.2603	-1.2557	-1.704	Helix-loop-helix DNA-binding domain	HLH	Transcription factor PHYTOCHROME INTERACTING FACTOR-LIKE 15 OS=Oryza sativa subsp. japonica OX=39947 GN=PIL15 PE=1 SV=2
TR2216_c2_g1	201.52	725.65	536.8	565.3	1.8469	1.2143	1.2926	Helix-loop-helix DNA-binding domain	HLH	Transcription factor PIF4 OS=Arabidopsis thaliana OX=3702 GN=PIF4 PE=1 SV=1
TR44_c6_g1	80.43	13.88	35.35	0	-2.5349	-1.3913	0	Helix-loop-helix DNA-binding domain	HLH	Transcription factor PIF7 OS=Arabidopsis thaliana OX=3702 GN=BHLH72 PE=1 SV=2
TR1173_c1_g2	609.56	296.16	0	0	-1.0417	0	0	Helix-loop-helix DNA-binding domain	HLH	Transcription factor UNE12 OS=Arabidopsis thaliana OX=3702 GN=UNE12 PE=2 SV=2
TR152928_c0_g1	0	0	54.11	0	0	8.2744	0	Helix-loop-helix DNA-binding domain	HLH	-
TR3303_c4_g1	555.43	0	1525.89	0	0	1.4568	0	Helix-loop-helix DNA-binding domain	HLH	Transcription factor bHLH13 OS=Arabidopsis thaliana OX=3702 GN=BHLH13 PE=1 SV=1
TR8980_c0_g1	581.92	0	2508.19	2394.92	0	2.1074	2.0429	Helix-loop-helix DNA-binding domain	HLH	Transcription factor bHLH27 OS=Arabidopsis thaliana OX=3702 GN=BHLH27 PE=2 SV=1
TR630_c0_g1	173.35	0	1664.3	1583.7	0	3.2628	3.1924	Helix-loop-helix DNA-binding domain	HLH	Transcription factor bHLH35 OS=Arabidopsis thaliana OX=3702 GN=BHLH35 PE=2 SV=1
TR6157_c0_g1	58.05	0	11.81	14.37	0	-2.3044	-2.0256	Helix-loop-helix DNA-binding domain	HLH	Transcription factor bHLH49 OS=Arabidopsis thaliana OX=3702 GN=BHLH49 PE=1 SV=1
TR1132_c1_g1	610.1	0	297.1	0	0	-1.0396	0	Helix-loop-helix DNA-binding domain	HLH	Transcription factor bHLH49 OS=Arabidopsis thaliana OX=3702 GN=BHLH49 PE=1 SV=1
TR567_c0_g1	297.5	0	1243.18	0	0	2.064	0	Helix-loop-helix DNA-binding domain	HLH	Transcription factor bHLH93 OS=Arabidopsis thaliana OX=3702 GN=BHLH93 PE=1 SV=1
TR5083_c0_g1	56.62	0	24.06	0	0	-1.2335	0	Helix-loop-helix DNA-binding domain	HLH	Transcription factor ICE1 OS=Arabidopsis thaliana OX=3702 GN=SCRM PE=1 SV=1
TR11421_c0_g1	34.95	0	0	70.3	0	0	1.0055	Helix-loop-helix DNA-binding domain	HLH	Transcription factor bHLH94 OS=Arabidopsis thaliana OX=3702 GN=BHLH94 PE=1 SV=2
TR47569_c0_g1	0	0	0	6.44	0	0	5.204	Helix-loop-helix DNA-binding domain	HLH	Transcription factor ORG3 OS=Arabidopsis thaliana OX=3702 GN=ORG3 PE=1 SV=1
TR33_c3_g1	1333.15	2955.52	0	4328.14	1.148	0	1.5032	Homeobox domain	Homeobox	BEL1-like homeodomain protein 3 OS=Arabidopsis thaliana OX=3702 GN=BLH3 PE=1 SV=1
TR232_c1_g1	281.39	1270.31	1544.03	863.05	2.1729	2.2573	1.4215	Homeobox domain	Homeobox	Homeobox protein ATH1 OS=Arabidopsis thaliana OX=3702 GN=ATH1 PE=1 SV=1
TR17860_c0_g1	116.26	10.03	301.79	51.43	-3.5344	1.1815	-1.36	Homeobox domain	Homeobox	Homeobox protein knotted-1-like 1 OS=Oryza sativa subsp. japonica OX=39947 GN=OSH6 PE=2 SV=1
TR30481_c1_g1	2.24	27.36	0	0	3.6242	0	0	Homeobox domain	Homeobox	Homeobox-leucine zipper protein ATHB-40 OS=Arabidopsis thaliana OX=3702 GN=ATHB-40 PE=2 SV=3
TR9567_c1_g1	6430.57	3005.95	0	0	-1.0972	0	0	Homeobox domain	Homeobox	Homeobox-leucine zipper protein ATHB-6 OS=Arabidopsis thaliana OX=3702 GN=ATHB-6 PE=1 SV=1
TR16720_c0_g1	2.22	26.59	0	0	3.5885	0	0	Homeobox domain	Homeobox	Homeobox-leucine zipper protein HAT14 OS=Arabidopsis thaliana OX=3702 GN=HAT14 PE=2 SV=3
TR203_c0_g1	539.66	75.56	178.65	0	-2.8362	-1.7877	0	Homeobox domain	Homeobox	Homeobox-leucine zipper protein HAT2 OS=Arabidopsis thaliana OX=3702 GN=HAT2 PE=1 SV=2
TR420_c0_g1	317.94	1310.77	800.87	0	2.0426	1.1343	0	Homeobox domain	Homeobox	Homeobox-leucine zipper protein HAT22 OS=Arabidopsis thaliana OX=3702 GN=HAT22 PE=1 SV=1
TR4587_c0_g1	2455.15	193.92	1355.83	534.33	-3.6621	-1.0531	-2.3922	Homeobox domain	Homeobox	Homeobox-leucine zipper protein HOX22 OS=Oryza sativa subsp. indica OX=39946 GN=HOX22 PE=2 SV=2
TR19975_c0_g1	0.8	15.82	0	0	4.2677	0	0	Homeobox domain	Homeobox	Homeobox-leucine zipper protein HOX3 OS=Oryza sativa subsp. japonica OX=39947 GN=HOX3 PE=1 SV=1
TR25970_c0_g1	97.96	35.1	0	0	-1.481	0	0	Homeobox domain	Homeobox	Homeobox-leucine zipper protein HOX32 OS=Oryza sativa subsp. indica OX=39946 GN=HOX32 PE=2 SV=1
TR1516_c1_g1	664.76	278.44	232.54	370.62	-1.2555	-1.7124	-1.0388	Homeobox domain	Homeobox	Homeobox-leucine zipper protein HOX32 OS=Oryza sativa subsp. japonica OX=39947 GN=HOX32 PE=2 SV=1
TR1435_c3_g1	635.28	246	0	0	-1.369	0	0	Homeobox domain	Homeobox	Homeobox-leucine zipper protein ROC2 OS=Oryza sativa subsp. japonica OX=39947 GN=ROC2 PE=2 SV=1
TR5726_c0_g1	379.77	158.1	0	0	-1.2639	0	0	Homeobox domain	Homeobox	Pathogenesis-related homeodomain protein OS=Arabidopsis thaliana OX=3702 GN=PRH PE=2 SV=1
TR58659_c0_g1	45.47	0	1.65	1.79	-7.7398	-4.9649	-4.9396	Homeobox domain	Homeobox	Putative homeobox-leucine zipper protein ATHB-51 OS=Arabidopsis thaliana OX=3702 GN=ATHB-51 PE=2 SV=2
TR136108_c0_g1	0.64	0	19.24	0	0	4.9212	0	Homeobox domain	Homeobox	Homeobox-leucine zipper protein HAT14 OS=Arabidopsis thaliana OX=3702 GN=HAT14 PE=2 SV=3
TR2768_c1_g1	141.07	0	57.63	50.67	0	-1.2966	-1.4719	Homeobox domain	Homeobox	Homeobox-leucine zipper protein HAT22 OS=Arabidopsis thaliana OX=3702 GN=HAT22 PE=1 SV=1
TR5795_c1_g1	2624.29	0	1197.91	0	0	-1.1313	0	Homeobox domain	Homeobox	Homeobox-leucine zipper protein HOX25 OS=Oryza sativa subsp. indica OX=39946 GN=HOX25 PE=2 SV=1
TR1929_c1_g1	147.43	0	58.08	0	0	-1.3437	0	Homeobox domain	Homeobox	Homeobox-leucine zipper protein ROC8 OS=Oryza sativa subsp. japonica OX=39947 GN=ROC8 PE=2 SV=2
TR100752_c0_g1	2.84	0	0	20.74	0	0	2.8642	Homeobox domain	Homeobox	WUSCHEL-related homeobox 9 OS=Arabidopsis thaliana OX=3702 GN=WOX9 PE=2 SV=1
TR24664_c0_g1	41.96	0	0	6.12	0	0	-2.7463	Homeobox domain	Homeobox	BEL1-like homeodomain protein 8 OS=Arabidopsis thaliana OX=3702 GN=BLH8 PE=1 SV=1
TR5528_c0_g1	544.97	202.85	0	0	-1.4257	0	0	HSF-type DNA-binding	HSF_DNA-bind	Heat stress transcription factor A-2c OS=Oryza sativa subsp. japonica OX=39947 GN=HSFA2C PE=1 SV=2
TR583_c0_g1	376.42	837.91	0	0	1.1538	0	0	HSF-type DNA-binding	HSF_DNA-bind	Heat stress transcription factor A-4b OS=Oryza sativa subsp. japonica OX=39947 GN=HSFA4B PE=2 SV=1
TR2190_c12_g1	19.01	0	1.65	0	0	-3.5118	0	HSF-type DNA-binding	HSF_DNA-bind	Heat stress transcription factor C-2b OS=Oryza sativa subsp. japonica OX=39947 GN=HSFC2B PE=3 SV=1
TR13919_c0_g2	0.54	11.56	91.25	0	4.3985	7.1737	0	No apical meristem (NAM) protein	NAM	-
TR27407_c0_g1	1.87	34.69	0	0	4.1805	0	0	No apical meristem (NAM) protein	NAM	-
TR20730_c0_g1	37.93	91.81	0	0	1.2769	0	0	No apical meristem (NAM) protein	NAM	NAC domain-containing protein 100 OS=Arabidopsis thaliana OX=3702 GN=NAC100 PE=2 SV=1
TR41598_c0_g1	204.23	0	10.98	6.69	-9.9067	-4.4085	-5.1849	No apical meristem (NAM) protein	NAM	NAC domain-containing protein 12 OS=Arabidopsis thaliana OX=3702 GN=NAC012 PE=2 SV=1
TR4951_c0_g2	5.63	48.22	32.43	0	3.0802	2.3133	0	No apical meristem (NAM) protein	NAM	NAC domain-containing protein 14 OS=Arabidopsis thaliana OX=3702 GN=NAC014 PE=2 SV=1
TR2502_c0_g3	0.8	20.05	0	12.58	4.61	0	3.7434	No apical meristem (NAM) protein	NAM	NAC domain-containing protein 19 OS=Arabidopsis thaliana OX=3702 GN=NAC019 PE=1 SV=1
TR156_c2_g1	63.67	568.79	1109.33	421.31	3.1536	3.9186	2.5278	No apical meristem (NAM) protein	NAM	NAC domain-containing protein 21/22 OS=Arabidopsis thaliana OX=3702 GN=NAC021 PE=1 SV=2
TR1743_c0_g2	8.4	29.31	273.08	60.88	1.7931	4.8045	2.6549	No apical meristem (NAM) protein	NAM	NAC domain-containing protein 22 OS=Oryza sativa subsp. japonica OX=39947 GN=NAC022 PE=2 SV=1
TR1743_c0_g1	22.36	276.87	583.55	205.54	3.6278	4.5046	2.9991	No apical meristem (NAM) protein	NAM	NAC domain-containing protein 22 OS=Oryza sativa subsp. japonica OX=39947 GN=NAC022 PE=2 SV=1
TR2459_c0_g1	150.06	32.37	80.92	0	-2.2126	-1.0861	0	No apical meristem (NAM) protein	NAM	NAC domain-containing protein 37 OS=Arabidopsis thaliana OX=3702 GN=NAC037 PE=1 SV=1
TR23827_c0_g2	52.54	1.54	17.18	6.61	-5.0897	-1.8134	-3.1726	No apical meristem (NAM) protein	NAM	NAC domain-containing protein 43 OS=Arabidopsis thaliana OX=3702 GN=NAC043 PE=2 SV=2
TR3485_c0_g2	223.2	35.47	0	124.09	-2.6534	0	-1.0392	No apical meristem (NAM) protein	NAM	NAC domain-containing protein 71 OS=Arabidopsis thaliana OX=3702 GN=NAC071 PE=2 SV=1
TR2956_c3_g2	1861.37	7717.61	5286.19	4335.49	2.0514	1.3082	1.0249	No apical meristem (NAM) protein	NAM	NAC domain-containing protein 72 OS=Arabidopsis thaliana OX=3702 GN=NAC072 PE=2 SV=1
TR5993_c0_g2	131.4	36.65	0	60.61	-1.8425	0	-1.3075	No apical meristem (NAM) protein	NAM	NAC domain-containing protein 73 OS=Arabidopsis thaliana OX=3702 GN=NAC073 PE=2 SV=1
TR3578_c0_g1	164.92	1243.92	1800.72	2237.49	2.9147	3.2479	3.5619	No apical meristem (NAM) protein	NAM	NAC domain-containing protein 83 OS=Arabidopsis thaliana OX=3702 GN=NAC083 PE=1 SV=1
TR4041_c0_g1	173.44	513.98	715.09	493.51	1.5663	1.8452	1.3144	No apical meristem (NAM) protein	NAM	NAC domain-containing protein 83 OS=Arabidopsis thaliana OX=3702 GN=NAC083 PE=1 SV=1
TR871_c2_g3	781.34	2285.05	3378.59	2087.97	1.5473	1.9142	1.2227	No apical meristem (NAM) protein	NAM	NAC domain-containing protein 83 OS=Arabidopsis thaliana OX=3702 GN=NAC083 PE=1 SV=1
TR9920_c1_g1	15.99	0.77	0	0	-4.3754	0	0	No apical meristem (NAM) protein	NAM	NAC domain-containing protein 86 OS=Arabidopsis thaliana OX=3702 GN=NAC086 PE=2 SV=1
TR14462_c1_g1	30.5	337.75	373.04	243.08	3.4595	3.4049	2.7927	No apical meristem (NAM) protein	NAM	NAC domain-containing protein 87 OS=Arabidopsis thaliana OX=3702 GN=NAC087 PE=2 SV=1
TR200_c0_g1	47.39	318.92	831.97	499.38	2.749	3.9329	3.1978	No apical meristem (NAM) protein	NAM	NAC domain-containing protein 87 OS=Arabidopsis thaliana OX=3702 GN=NAC087 PE=2 SV=1
TR1122_c0_g2	51.61	1496.15	1286.2	697.06	4.8565	4.438	3.5551	No apical meristem (NAM) protein	NAM	NAC domain-containing protein 87 OS=Arabidopsis thaliana OX=3702 GN=NAC087 PE=2 SV=1
TR17531_c0_g1	0.53	26.62	42.29	29.59	5.5993	6.0665	5.5565	No apical meristem (NAM) protein	NAM	NAC domain-containing protein 90 OS=Arabidopsis thaliana OX=3702 GN=NAC090 PE=1 SV=1
TR26675_c1_g1	0.8	48.61	77.94	33	5.8822	6.3628	5.1345	No apical meristem (NAM) protein	NAM	NAC domain-containing protein 90 OS=Arabidopsis thaliana OX=3702 GN=NAC090 PE=1 SV=1
TR17531_c0_g2	2.93	69.03	59.51	33.26	4.5444	4.1302	3.2819	No apical meristem (NAM) protein	NAM	NAC domain-containing protein 90 OS=Arabidopsis thaliana OX=3702 GN=NAC090 PE=1 SV=1
TR15390_c0_g1	0	7.33	0	0	5.5871	0	0	No apical meristem (NAM) protein	NAM	NAC transcription factor 25 OS=Arabidopsis thaliana OX=3702 GN=NAC025 PE=2 SV=1
TR1283_c0_g1	21.63	114.16	441.47	99.98	2.3949	4.1463	2.0149	No apical meristem (NAM) protein	NAM	NAC transcription factor 25 OS=Arabidopsis thaliana OX=3702 GN=NAC025 PE=2 SV=1
TR4045_c0_g2	370.85	2271.95	1372.42	1052.74	2.6139	1.6897	1.3104	No apical meristem (NAM) protein	NAM	NAC transcription factor 56 OS=Arabidopsis thaliana OX=3702 GN=NAC056 PE=2 SV=1
TR4045_c0_g1	621.13	1548.57	1808.6	0	1.3175	1.3446	0	No apical meristem (NAM) protein	NAM	NAC transcription factor 56 OS=Arabidopsis thaliana OX=3702 GN=NAC056 PE=2 SV=1
TR424_c1_g1	21.37	160.02	79.51	106.68	2.8996	1.6926	2.1197	No apical meristem (NAM) protein	NAM	Protein ATAF2 OS=Arabidopsis thaliana OX=3702 GN=NAC081 PE=1 SV=1
TR21329_c0_g1	2.4	185.47	78.9	0	6.2656	4.8313	0	No apical meristem (NAM) protein	NAM	Protein CUP-SHAPED COTYLEDON 1 OS=Arabidopsis thaliana OX=3702 GN=NAC054 PE=1 SV=1
TR24421_c0_g1	55.5	5.39	22.29	10.07	-3.3634	-1.5201	-2.66	No apical meristem (NAM) protein	NAM	Protein CUP-SHAPED COTYLEDON 2 OS=Arabidopsis thaliana OX=3702 GN=NAC098 PE=1 SV=1
TR14444_c1_g1	0.29	14.25	61.05	0	5.5856	7.487	0	No apical meristem (NAM) protein	NAM	Protein FEZ OS=Arabidopsis thaliana OX=3702 GN=FEZ PE=2 SV=1
TR17416_c0_g2	8.78	144.2	260.6	66.45	4.0327	4.6884	2.7237	No apical meristem (NAM) protein	NAM	Transcription factor JUNGBRUNNEN 1 OS=Arabidopsis thaliana OX=3702 GN=JUB1 PE=1 SV=1
TR12252_c0_g1	0.92	0	14.69	11.31	0	3.9597	3.5915	No apical meristem (NAM) protein	NAM	-
TR13919_c0_g1	1.84	0	22.72	0	0	3.5993	0	No apical meristem (NAM) protein	NAM	-
TR6675_c0_g1	675.39	0	2025.08	0	0	1.5843	0	No apical meristem (NAM) protein	NAM	NAC domain-containing protein 104 OS=Arabidopsis thaliana OX=3702 GN=NAC104 PE=2 SV=1
TR944_c3_g1	3073.35	0	7373.56	0	0	1.2623	0	No apical meristem (NAM) protein	NAM	NAC domain-containing protein 14 OS=Arabidopsis thaliana OX=3702 GN=NAC014 PE=2 SV=1
TR40647_c0_g1	0.61	0	30.36	0	0	5.5931	0	No apical meristem (NAM) protein	NAM	NAC domain-containing protein 22 OS=Oryza sativa subsp. japonica OX=39947 GN=NAC022 PE=2 SV=1
TR139_c0_g1	978.25	0	465.88	0	0	-1.0701	0	No apical meristem (NAM) protein	NAM	NAC domain-containing protein 35 OS=Arabidopsis thaliana OX=3702 GN=NAC035 PE=1 SV=2
TR121836_c0_g1	1.84	0	39.93	41.3	0	4.4064	4.4594	No apical meristem (NAM) protein	NAM	NAC domain-containing protein 7 OS=Arabidopsis thaliana OX=3702 GN=NAC007 PE=1 SV=2
TR3485_c0_g1	552.04	0	1271.44	0	0	1.2024	0	No apical meristem (NAM) protein	NAM	NAC domain-containing protein 71 OS=Arabidopsis thaliana OX=3702 GN=NAC071 PE=2 SV=1
TR17531_c0_g3	5.06	0	21.83	0	0	2.1085	0	No apical meristem (NAM) protein	NAM	NAC domain-containing protein 90 OS=Arabidopsis thaliana OX=3702 GN=NAC090 PE=1 SV=1
TR39831_c0_g1	1.53	0	24.61	0	0	3.9751	0	No apical meristem (NAM) protein	NAM	Protein CUP-SHAPED COTYLEDON 2 OS=Arabidopsis thaliana OX=3702 GN=NAC098 PE=1 SV=1
TR11078_c0_g1	55.68	0	156.49	134.17	0	1.4876	1.2668	No apical meristem (NAM) protein	NAM	Protein CUP-SHAPED COTYLEDON 2 OS=Arabidopsis thaliana OX=3702 GN=NAC098 PE=1 SV=1
TR23827_c0_g1	7.14	0	0	50.29	0	0	2.8037	No apical meristem (NAM) protein	NAM	NAC domain-containing protein 37 OS=Arabidopsis thaliana OX=3702 GN=NAC037 PE=1 SV=1
TR23827_c0_g3	0.92	0	0	18.61	0	0	4.3119	No apical meristem (NAM) protein	NAM	NAC domain-containing protein 30 OS=Arabidopsis thaliana OX=3702 GN=NAC030 PE=1 SV=1
TR2459_c1_g1	1256.22	0	0	13942.5	0	0	3.4723	No apical meristem (NAM) protein	NAM	NAC domain-containing protein 68 OS=Oryza sativa subsp. japonica OX=39947 GN=NAC068 PE=2 SV=1
TR53085_c0_g1	0	0	0	9.52	0	0	5.7747	No apical meristem (NAM) protein	NAM	NAC domain-containing protein 43 OS=Arabidopsis thaliana OX=3702 GN=NAC043 PE=2 SV=2
TR76426_c0_g2	4.29	0	0	77.72	0	0	4.1722	No apical meristem (NAM) protein	NAM	-
TR34370_c0_g1	31.84	0	3.68	0	0	-3.1146	0	SART-1 family	SART-1	SART-1 family protein DOT2 OS=Arabidopsis thaliana OX=3702 GN=DOT2 PE=1 SV=1
TR731_c1_g1	2273.27	842.84	0	1190.51	-1.4315	0	-1.1258	SBP domain	SBP	Squamosa promoter-binding-like protein 1 OS=Arabidopsis thaliana OX=3702 GN=SPL1 PE=1 SV=2
TR11857_c0_g1	84.19	194.31	0	285.29	1.2045	0	1.562	SBP domain	SBP	Squamosa promoter-binding-like protein 13B OS=Arabidopsis thaliana OX=3702 GN=SPL13B PE=3 SV=1
TR6883_c2_g1	1232.23	155.39	327.83	560.22	-2.9874	-2.1068	-1.3323	SBP domain	SBP	Squamosa promoter-binding-like protein 18 OS=Oryza sativa subsp. japonica OX=39947 GN=SPL18 PE=2 SV=1
TR6071_c0_g1	24.53	52.43	0	0	1.0953	0	0	SBP domain	SBP	Squamosa promoter-binding-like protein 2 OS=Arabidopsis thaliana OX=3702 GN=SPL2 PE=2 SV=1
TR60062_c0_g1	16.52	2.7	0	0	-2.6139	0	0	SBP domain	SBP	Squamosa promoter-binding-like protein 9 OS=Arabidopsis thaliana OX=3702 GN=SPL9 PE=2 SV=2
TR2659_c0_g1	162.49	63.63	92.99	72.95	-1.3531	-1.0026	-1.3436	SBP domain	SBP	Squamosa promoter-binding-like protein 9 OS=Arabidopsis thaliana OX=3702 GN=SPL9 PE=2 SV=2
TR10853_c1_g1	43.51	0	0	92.37	0	0	1.0885	SBP domain	SBP	Squamosa promoter-binding-like protein 8 OS=Arabidopsis thaliana OX=3702 GN=SPL8 PE=1 SV=2
TR105183_c1_g1	0	24.68	0	0	7.3395	0	0	SRF-type transcription factor (DNA-binding and dimerisation domain)	SRF-TF	Agamous-like MADS-box protein AGL62 OS=Arabidopsis thaliana OX=3702 GN=AGL62 PE=1 SV=1
TR32305_c0_g1	12.76	40.12	0	0	1.6556	0	0	SRF-type transcription factor (DNA-binding and dimerisation domain)	SRF-TF	Agamous-like MADS-box protein AGL62 OS=Arabidopsis thaliana OX=3702 GN=AGL62 PE=1 SV=1
TR40699_c0_g1	29.51	7.33	0	0	-2.0103	0	0	SRF-type transcription factor (DNA-binding and dimerisation domain)	SRF-TF	Floral homeotic protein PMADS 2 OS=Petunia hybrida OX=4102 GN=PMADS2 PE=2 SV=1
TR667_c3_g1	4.36	101.42	38.65	29.46	4.5265	2.9434	2.5468	SRF-type transcription factor (DNA-binding and dimerisation domain)	SRF-TF	MADS-box protein SOC1 OS=Arabidopsis thaliana OX=3702 GN=SOC1 PE=1 SV=1
TR11152_c0_g1	108.53	291.21	0	0	1.4233	0	0	SRF-type transcription factor (DNA-binding and dimerisation domain)	SRF-TF	MADS-box protein SOC1 OS=Arabidopsis thaliana OX=3702 GN=SOC1 PE=1 SV=1
TR712_c0_g1	76.94	476.95	211.88	234.18	2.6296	1.2605	1.4089	SRF-type transcription factor (DNA-binding and dimerisation domain)	SRF-TF	MADS-box transcription factor 16 OS=Oryza sativa subsp. japonica OX=39947 GN=MADS16 PE=1 SV=2
TR30698_c1_g1	0	0	9.49	0	0	5.7677	0	SRF-type transcription factor (DNA-binding and dimerisation domain)	SRF-TF	MADS-box transcription factor 26 OS=Oryza sativa subsp. indica OX=39946 GN=MADS26 PE=2 SV=2
TR5095_c1_g1	96.68	13.89	0	31.49	-2.7996	0	-1.8062	TCP family transcription factor	TCP	Transcription factor TCP14 OS=Arabidopsis thaliana OX=3702 GN=TCP14 PE=1 SV=1
TR1357_c4_g1	103.61	327.34	271.3	372.51	1.6571	1.1876	1.6488	TCP family transcription factor	TCP	Transcription factor TCP19 OS=Arabidopsis thaliana OX=3702 GN=TCP19 PE=1 SV=1
TR36886_c0_g2	121.29	60.55	0	0	-1.0021	0	0	TCP family transcription factor	TCP	Transcription factor TCP20 OS=Arabidopsis thaliana OX=3702 GN=TCP20 PE=1 SV=1
TR13922_c1_g1	3.6	38.14	0	0	3.4082	0	0	TCP family transcription factor	TCP	Transcription factor TCP21 OS=Arabidopsis thaliana OX=3702 GN=TCP21 PE=1 SV=1
TR1992_c0_g1	1439.88	500.93	0	818.65	-1.5234	0	-1.0075	TCP family transcription factor	TCP	Transcription factor TCP3 OS=Arabidopsis thaliana OX=3702 GN=TCP3 PE=1 SV=1
TR8401_c1_g1	621.95	209.7	309.33	277.97	-1.5679	-1.2034	-1.3578	TCP family transcription factor	TCP	Transcription factor TCP7 OS=Arabidopsis thaliana OX=3702 GN=TCP7 PE=1 SV=1
TR1992_c2_g2	874.73	0	285.65	0	0	-1.616	0	TCP family transcription factor	TCP	Transcription factor PCF5 OS=Oryza sativa subsp. indica OX=39946 GN=PCF5 PE=4 SV=1
TR36886_c0_g1	5.31	0	23.39	0	0	2.1314	0	TCP family transcription factor	TCP	Transcription factor TCP14 OS=Arabidopsis thaliana OX=3702 GN=TCP14 PE=1 SV=1
TR0_c3_g3	8.12	0	36.33	0	0	2.1561	0	TCP family transcription factor	TCP	Transcription factor TCP14 OS=Arabidopsis thaliana OX=3702 GN=TCP14 PE=1 SV=1
TR55083_c0_g1	28.77	0	0	7.72	0	0	-1.8722	TCP family transcription factor	TCP	Transcription factor TCP14 OS=Arabidopsis thaliana OX=3702 GN=TCP14 PE=1 SV=1
TR215_c1_g1	4521.15	10721.5	10961.7	0	1.2456	1.0804	0	WRKY DNA -binding domain	WRKY	GDP-mannose 3,5-epimerase 1 OS=Oryza sativa subsp. japonica OX=39947 GN=GME-1 PE=1 SV=1
TR1273_c5_g1	376.07	787.39	1935.96	922.23	1.0648	2.1656	1.0998	WRKY DNA -binding domain	WRKY	Probable WRKY transcription factor 2 OS=Arabidopsis thaliana OX=3702 GN=WRKY2 PE=1 SV=1
TR1273_c0_g2	989.6	282.28	418.1	424.15	-1.81	-1.4393	-1.4157	WRKY DNA -binding domain	WRKY	Probable WRKY transcription factor 2 OS=Arabidopsis thaliana OX=3702 GN=WRKY2 PE=1 SV=1
TR1925_c0_g1	2183.35	755.1	882.37	1173.65	-1.5319	-1.503	-1.0898	WRKY DNA -binding domain	WRKY	Probable WRKY transcription factor 2 OS=Arabidopsis thaliana OX=3702 GN=WRKY2 PE=1 SV=1
TR14734_c0_g1	12.83	412.99	654.81	221.22	5.0051	5.4695	3.9049	WRKY DNA -binding domain	WRKY	Probable WRKY transcription factor 28 OS=Arabidopsis thaliana OX=3702 GN=WRKY28 PE=2 SV=1
TR230_c1_g1	112.56	2245.65	900.21	595.4	4.3173	2.8009	2.2065	WRKY DNA -binding domain	WRKY	Probable WRKY transcription factor 28 OS=Arabidopsis thaliana OX=3702 GN=WRKY28 PE=2 SV=1
TR1925_c0_g4	534.96	160.38	248.57	235.45	-1.7377	-1.3035	-1.3801	WRKY DNA -binding domain	WRKY	Probable WRKY transcription factor 34 OS=Arabidopsis thaliana OX=3702 GN=WRKY34 PE=2 SV=1
TR690_c1_g1	3175.96	1183.81	1426.05	0	-1.4239	-1.3516	0	WRKY DNA -binding domain	WRKY	Probable WRKY transcription factor 35 OS=Arabidopsis thaliana OX=3702 GN=WRKY35 PE=2 SV=1
TR23820_c0_g1	1.6	56.29	125.6	25.15	5.1191	6.0764	3.7509	WRKY DNA -binding domain	WRKY	Probable WRKY transcription factor 40 OS=Arabidopsis thaliana OX=3702 GN=WRKY40 PE=1 SV=1
TR310_c0_g1	585.21	1394.02	1501.29	1408.33	1.2513	1.1609	1.0719	WRKY DNA -binding domain	WRKY	Probable WRKY transcription factor 48 OS=Arabidopsis thaliana OX=3702 GN=WRKY48 PE=2 SV=1
TR71022_c0_g1	4.63	32.02	72.86	25.03	2.7801	3.7673	2.2277	WRKY DNA -binding domain	WRKY	Probable WRKY transcription factor 53 OS=Arabidopsis thaliana OX=3702 GN=WRKY53 PE=1 SV=1
TR310_c2_g1	34.14	133.43	134.06	90.36	1.9655	1.7756	1.2075	WRKY DNA -binding domain	WRKY	Probable WRKY transcription factor 57 OS=Arabidopsis thaliana OX=3702 GN=WRKY57 PE=2 SV=1
TR1439_c4_g1	237.42	3358.53	2547.98	1976.27	3.8219	3.2246	2.8596	WRKY DNA -binding domain	WRKY	Probable WRKY transcription factor 65 OS=Arabidopsis thaliana OX=3702 GN=WRKY65 PE=2 SV=1
TR6146_c0_g1	20.26	104.1	106.34	59.43	2.3563	2.1909	1.3538	WRKY DNA -binding domain	WRKY	Probable WRKY transcription factor 7 OS=Arabidopsis thaliana OX=3702 GN=WRKY7 PE=2 SV=1
TR201_c1_g1	80.73	731.89	1007.6	775.11	3.1797	3.4417	3.0647	WRKY DNA -binding domain	WRKY	Probable WRKY transcription factor 75 OS=Arabidopsis thaliana OX=3702 GN=WRKY75 PE=2 SV=1
TR1430_c4_g1	2658.18	8226.93	7191.08	7906.11	1.6297	1.2382	1.3772	WRKY DNA -binding domain	WRKY	Transcriptional corepressor SEUSS OS=Arabidopsis thaliana OX=3702 GN=SEU PE=1 SV=1
TR1590_c0_g2	3.1	336.99	68.55	0	6.7925	4.2885	0	WRKY DNA -binding domain	WRKY	WRKY transcription factor 6 OS=Arabidopsis thaliana OX=3702 GN=WRKY6 PE=1 SV=1
TR7481_c4_g1	51.61	290.74	1094.02	610.42	2.4925	4.2052	3.365	WRKY DNA -binding domain	WRKY	WRKY transcription factor 6 OS=Arabidopsis thaliana OX=3702 GN=WRKY6 PE=1 SV=1
TR1368_c1_g1	94.85	709.54	1042.9	719.31	2.8989	3.259	2.7239	WRKY DNA -binding domain	WRKY	WRKY transcription factor 6 OS=Arabidopsis thaliana OX=3702 GN=WRKY6 PE=1 SV=1
TR1273_c5_g2	1661.52	4407.54	5465.26	4767.58	1.4071	1.5202	1.3256	WRKY DNA -binding domain	WRKY	WRKY transcription factor WRKY24 OS=Oryza sativa subsp. indica OX=39946 GN=WRKY24 PE=2 SV=1
TR78347_c0_g1	115.56	430.34	346.86	289.22	1.8966	1.3884	1.1294	WRKY DNA -binding domain	WRKY	WRKY transcription factor WRKY76 OS=Oryza sativa subsp. indica OX=39946 GN=WRKY76 PE=2 SV=1
TR911_c2_g1	501.71	0	1640.63	1012.64	0	1.7088	1.0162	WRKY DNA -binding domain	WRKY	Probable WRKY transcription factor 17 OS=Arabidopsis thaliana OX=3702 GN=WRKY17 PE=2 SV=2
TR14609_c0_g1	11.35	0	87.29	0	0	2.9398	0	WRKY DNA -binding domain	WRKY	Probable WRKY transcription factor 21 OS=Arabidopsis thaliana OX=3702 GN=WRKY21 PE=2 SV=1
TR164984_c1_g1	0	0	12.79	0	0	6.1935	0	WRKY DNA -binding domain	WRKY	Probable WRKY transcription factor 24 OS=Arabidopsis thaliana OX=3702 GN=WRKY24 PE=2 SV=1
TR73223_c0_g1	0.95	0	25.15	0	0	4.7279	0	WRKY DNA -binding domain	WRKY	Probable WRKY transcription factor 41 OS=Arabidopsis thaliana OX=3702 GN=WRKY41 PE=2 SV=2
TR3899_c0_g1	237.36	0	489.8	0	0	1.0454	0	WRKY DNA -binding domain	WRKY	Probable WRKY transcription factor 53 OS=Arabidopsis thaliana OX=3702 GN=WRKY53 PE=1 SV=1
TR1437_c4_g2	455.07	0	1234.05	0	0	1.4389	0	WRKY DNA -binding domain	WRKY	Probable WRKY transcription factor 7 OS=Arabidopsis thaliana OX=3702 GN=WRKY7 PE=2 SV=1
TR68571_c0_g2	21.89	0	320.45	260.79	0	3.8693	3.5731	WRKY DNA -binding domain	WRKY	Probable WRKY transcription factor 75 OS=Arabidopsis thaliana OX=3702 GN=WRKY75 PE=2 SV=1
TR28897_c0_g1	4.02	0	64.55	38.28	0	3.9832	3.2344	WRKY DNA -binding domain	WRKY	WRKY transcription factor 55 OS=Arabidopsis thaliana OX=3702 GN=WRKY55 PE=2 SV=1
TR16713_c2_g1	193.76	0	0	69.77	0	0	-1.4652	WRKY DNA -binding domain	WRKY	Probable WRKY transcription factor 12 OS=Arabidopsis thaliana OX=3702 GN=WRKY12 PE=2 SV=1
TR7263_c0_g1	618.76	299.25	344.73	0	-1.048	-1.0414	0	YABBY protein	YABBY	Putative axial regulator YABBY 2 OS=Arabidopsis thaliana OX=3702 GN=YAB2 PE=1 SV=1
TR1897_c1_g1	2466.18	962.12	0	0	-1.3582	0	0	A20-like zinc finger	zf-A20	Zinc finger A20 and AN1 domain-containing stress-associated protein 1 OS=Oryza sativa subsp. indica OX=39946 GN=SAP1 PE=2 SV=1
TR28766_c0_g1	1.12	10.8	0	0	3.2828	0	0	BED zinc finger	zf-BED	Zinc finger BED domain-containing protein DAYSLEEPER OS=Arabidopsis thaliana OX=3702 GN=HAT PE=1 SV=1
TR28464_c0_g1	42.11	16.2	13.66	14.35	-1.3773	-1.818	-1.7436	Zinc finger, C2H2 type	zf-C2H2	Protein indeterminate-domain 1 OS=Arabidopsis thaliana OX=3702 GN=IDD1 PE=1 SV=1
TR4628_c3_g3	42.53	122.65	111.99	190.92	1.5283	1.1995	1.9729	Zinc finger, C2H2 type	zf-C2H2	Zinc finger protein ZAT9 OS=Arabidopsis thaliana OX=3702 GN=ZAT9 PE=2 SV=1
TR67868_c0_g1	0	0	6.41	0	0	5.1966	0	Zinc finger, C2H2 type	zf-C2H2	-
TR196835_c0_g1	0.61	0	90.43	0	0	7.161	0	Zinc finger, C2H2 type	zf-C2H2	-
TR9271_c0_g1	127.04	0	0	42.29	0	0	-1.5755	Zinc finger, C2H2 type	zf-C2H2	Zinc finger protein WIP2 OS=Arabidopsis thaliana OX=3702 GN=WIP2 PE=1 SV=1
TR12929_c0_g2	66.01	0	154.09	0	0	1.2219	0	C5HC2 zinc finger	zf-C5HC2	Lysine-specific demethylase JMJ706 OS=Oryza sativa subsp. japonica OX=39947 GN=JMJ706 PE=2 SV=1
TR3336_c0_g1	575.78	1453.5	1474.49	0	1.3349	1.1582	0	Dof domain, zinc finger	zf-Dof	Cyclic dof factor 3 OS=Arabidopsis thaliana OX=3702 GN=CDF3 PE=1 SV=2
TR3521_c0_g1	23.82	0.77	2.45	8.59	-4.9479	-3.5202	-1.6799	Dof domain, zinc finger	zf-Dof	Dof zinc finger protein DOF1.7 OS=Arabidopsis thaliana OX=3702 GN=DOF1.7 PE=2 SV=1
TR5962_c0_g2	28.99	7.32	0	0	-1.9849	0	0	Dof domain, zinc finger	zf-Dof	Dof zinc finger protein DOF1.7 OS=Arabidopsis thaliana OX=3702 GN=DOF1.7 PE=2 SV=1
TR3521_c0_g2	100.36	36.25	0	0	-1.4687	0	0	Dof domain, zinc finger	zf-Dof	Dof zinc finger protein DOF1.7 OS=Arabidopsis thaliana OX=3702 GN=DOF1.7 PE=2 SV=1
TR14147_c0_g3	33.54	90.98	104.54	0	1.4378	1.4397	0	Dof domain, zinc finger	zf-Dof	Dof zinc finger protein DOF3.6 OS=Arabidopsis thaliana OX=3702 GN=DOF3.6 PE=1 SV=2
TR1043_c0_g1	255.79	1039.14	897.65	0	2.0214	1.6134	0	Dof domain, zinc finger	zf-Dof	Dof zinc finger protein DOF5.3 OS=Arabidopsis thaliana OX=3702 GN=DOF5.3 PE=2 SV=1
TR8338_c0_g1	94.96	0	234.15	0	0	1.3001	0	Dof domain, zinc finger	zf-Dof	Dof zinc finger protein DOF5.6 OS=Arabidopsis thaliana OX=3702 GN=DOF5.6 PE=2 SV=2
TR4220_c1_g3	0.27	23.51	0	19.37	6.3076	0	5.831	GRF zinc finger	zf-GRF	-
TR4455_c1_g1	597.96	1285.69	2310.09	2506.14	1.1035	1.7514	1.8713	GRF zinc finger	zf-GRF	DNA topoisomerase 3-alpha OS=Arabidopsis thaliana OX=3702 GN=TOP3A PE=1 SV=1
TR45898_c0_g1	14.14	0	50.9	0	0	1.855	0	GRF zinc finger	zf-GRF	Chaperonin CPN60-like 1, mitochondrial OS=Arabidopsis thaliana OX=3702 GN=At2g33210 PE=1 SV=1
TR6536_c0_g1	51.09	17.34	196.91	0	-1.5597	1.747	0	LSD1 zinc finger	zf-LSD1	-
TR842_c0_g2	46.85	122.24	0	0	1.3804	0	0	LSD1 zinc finger	zf-LSD1	Metacaspase-1 OS=Arabidopsis thaliana OX=3702 GN=AMC1 PE=1 SV=1
TR37_c14_g1	662.88	2015.2	2274.58	1744.22	1.6031	1.5804	1.2003	LSD1 zinc finger	zf-LSD1	Protein LSD1 OS=Arabidopsis thaliana OX=3702 GN=LSD1 PE=1 SV=1
TR6896_c0_g1	85.03	244.41	0	0	1.5207	0	0	LSD1 zinc finger	zf-LSD1	Protein LSD1 OS=Oryza sativa subsp. japonica OX=39947 GN=LSD1 PE=2 SV=1
TR11023_c0_g1	154.15	66.3	53.8	70.17	-1.2172	-1.7222	-1.3312	MIZ zinc finger	zf-MIZ	E4 SUMO-protein ligase PIAL2 OS=Arabidopsis thaliana OX=3702 GN=PIAL2 PE=1 SV=1
TR3234_c0_g1	753.12	372.1	0	0	-1.0177	0	0	ZIM motif	Zim	Protein TIFY 4B OS=Arabidopsis thaliana OX=3702 GN=TIFY4B PE=1 SV=1
TR5212_c1_g1	440.89	0	158.84	0	0	-1.4717	0	ZIM motif	Zim	Protein TIFY 3B OS=Arabidopsis thaliana OX=3702 GN=TIFY3B PE=1 SV=1
